# Supplementary material for: A Metabolomics Approach Reveals Immunomodulatory Effects of Proteinaceous Molecules Derived From Gut Bacteria Over Human Peripheral Blood Mononuclear Cells
Source: Front Microbiol. 2018 Nov 13;9:2701. doi: 10.3389/fmicb.2018.02701 (PMC6262353; doi:10.3389/fmicb.2018.02701)
Supplement: Supplementary file 1 [file Table_1.XLSX]

## Sheet: ANOVAp0.001_Allsamples
# Notes : Created from Advanced Analysis operation: significance Analysis.
#Experiment: P20170428_20171013_LCQTOF_Pos
#corrected p-value cut-off:0.001
#Post-hoc test: tukeyHSD
#Selected Test : Oneway ANOVA
#Entity List: Filtered by frequency ['conditions', [100.0, 1]]
#Interpretation: Treatment (Non-averaged)
#p-value computation: Asymptotic
#Multiple Testing Correction: Benjamini-Hochberg
#
# Technology : MassHunterQual.UNIDENTIFIED_COMPOUNDS.P20170428_20171013_LCMS_2017_Oct_31_10_22_00
# Owner : gxuser
# Created On : Thu Apr 05 16:40:39 CEST 2018
Compound	p ( [BASAL] vs [BQuench] vs [HM14] vs [LPS] vs [P14] vs [QC] vs [SurroQC] )	p (Corr) ( [BASAL] vs [BQuench] vs [HM14] vs [LPS] vs [P14] vs [QC] vs [SurroQC] )	p ([BQuench] vs [P14])	p ([BASAL] vs [P14])	p ([HM14] vs [P14])	p ([SurroQC] vs [P14])	p ([QC] vs [P14])	p ([LPS] vs [P14])	p ([BASAL] vs [BQuench])	p ([HM14] vs [BQuench])	p ([SurroQC] vs [BQuench])	p ([QC] vs [BQuench])	p ([LPS] vs [BQuench])	p ([HM14] vs [BASAL])	p ([SurroQC] vs [BASAL])	p ([QC] vs [BASAL])	p ([LPS] vs [BASAL])	p ([SurroQC] vs [HM14])	p ([QC] vs [HM14])	p ([LPS] vs [HM14])	p ([QC] vs [SurroQC])	p ([LPS] vs [SurroQC])	p ([LPS] vs [QC])	FC ([BQuench] vs [BASAL])	Log FC ([BQuench] vs [BASAL])	FC (abs) ([BQuench] vs [BASAL])	Regulation	FC ([HM14] vs [BASAL])	Log FC ([HM14] vs [BASAL])	FC (abs) ([HM14] vs [BASAL])	Regulation ([HM14] vs [BASAL])	FC ([LPS] vs [BASAL])	Log FC ([LPS] vs [BASAL])	FC (abs) ([LPS] vs [BASAL])	Regulation ([LPS] vs [BASAL])	FC ([P14] vs [BASAL])	Log FC ([P14] vs [BASAL])	FC (abs) ([P14] vs [BASAL])	Regulation ([P14] vs [BASAL])	FC ([QC] vs [BASAL])	Log FC ([QC] vs [BASAL])	FC (abs) ([QC] vs [BASAL])	Regulation ([QC] vs [BASAL])	FC ([SurroQC] vs [BASAL])	Log FC ([SurroQC] vs [BASAL])	FC (abs) ([SurroQC] vs [BASAL])	Regulation ([SurroQC] vs [BASAL])	B1A_01(raw)	B1A_02(raw)
> limit	2.27211e-18	4.56818e-18					0.000138494					0.000138494				0.000138494			0.000138494		0.000138494		0.000138494	-581738	-19.15	581738	down	-1.07057	-0.098381	1.07057	down	1.21313	0.278732	1.21313	up	1.67881	0.74744	1.67881	up	-581738	-19.15	581738	down	-1.58011	-0.660021	1.58011	down	363252	84293
> limit Esi+12.325586	3.38041e-12	5.40461e-12	0.000138494	0.000138494	0.000138494	0.000186944	0.0001385						0.000138494				0.000138494			0.000138494		0.000786568	0.000138495	-405100	-18.6279	405100	down	-1.07315	-0.101858	1.07315	down	1.17404	0.231485	1.17404	up	-1.4404	-0.526468	1.4404	down	-405100	-18.6279	405100	down	-1.68762	-0.754992	1.68762	down	309533	55206
> limit Esi+12.42846	8.74908e-20	1.81932e-19	0.0001385				0.000138494		0.000138494	0.000138494	0.000138494		0.000138495			0.000138496			0.000138497		0.000140117		0.000138494	-472020	-18.8485	472020	down	1.05333	0.074955	1.05333	up	1.2551	0.327799	1.2551	up	1.69483	0.761143	1.69483	up	-472020	-18.8485	472020	down	-1.85141	-0.888626	1.85141	down	303601	57770
> limit Esi+10.726911	5.55111e-09	7.78439e-09	0.000138494	0.000138494		0.000138494	0.000462009	0.000138603		0.000138497				0.000138494				0.00013876	0.000138494	0.000138494				-9579499	-23.1915	9579499	down	-1.14687	-0.197706	1.14687	down	-21.8564	-4.44998	21.8564	down	-44.1614	-5.46471	44.1614	down	-9579499	-23.1915	9579499	down	1.42361	0.509556	1.42361	up	8711292	7945833
> limit Esi+10.730495	5.40874e-09	7.59272e-09			0.000138494	0.00013891				0.000138494	0.000140117			0.000138494	0.000138589				0.000139887	0.000138494	0.000138494	0.000183326		-7600848	-22.8577	7600848	down	-1.13647	-0.184557	1.13647	down	-20.7034	-4.3718	20.7034	down	-41.2663	-5.36689	41.2663	down	-7600848	-22.8577	7600848	down	1.43773	0.523792	1.43773	up	6963943	6324710
C26 H43 N5 O2	7.87701e-11	1.2101e-10	0.000462009	0.000822213						0.000139887	0.000138494	0.000138494	0.000138494	0.000138494	0.000138499	0.000138494	0.000138494							-1.46397e+06	-20.4815	1.46397e+06	down	-1.61265	-0.689438	1.61265	down	-106.48	-6.73443	106.48	down	-186.799	-7.54535	186.799	down	-1.46397e+06	-20.4815	1.46397e+06	down	-1.46397e+06	-20.4815	1.46397e+06	down	332425	154346
Trolamine	2.25712e-15	4.17928e-15																						-2.77879	-1.47446	2.77879	down	-1.06538	-0.0913696	1.06538	down	-1.16721	-0.223059	1.16721	down	-1.1652	-0.220583	1.1652	down	1.36196	0.445686	1.36196	up	1.32755	0.408768	1.32755	up	8730097	8842981
C28 H47 N5 O3	3.59653e-16	6.85911e-16	0.000453358		0.000138494	0.000138494	0.000453358		0.000138496				0.000269243	0.000138494	0.000138497	0.000139607				0.000138494		0.000443873	0.000269243	-1428232	-20.4458	1428232	down	-1.52246	-0.606403	1.52246	down	-149.791	-7.2268	149.791	down	-1428232	-20.4458	1428232	down	-1428232	-20.4458	1428232	down	-1428232	-20.4458	1428232	down	302382	148061
2-(4-Allyl-2,6-dimethoxyphenoxy)-1-(4-hydroxy-3,5-dimethoxyphenyl)-1-propanol	2.75285e-05	3.29306e-05				0.000138494					0.00017188				0.000138494			0.00013851			0.00017188	0.000614582		-4.45067	-2.15402	4.45067	down	1.06284	0.0879211	1.06284	up	1.16032	0.214523	1.16032	up	1.39617	0.48147	1.39617	up	-1.59698	-0.675343	1.59698	down	-1.33283	-0.414494	1.33283	down	3223661	1829330
C30 H51 N5 O4	1.6441e-16	3.15355e-16						0.000138747	0.000138494	0.000139849						0.000139589	0.000138494		0.000139849	0.000138494		0.000138494		-1.22641e+06	-20.226	1.22641e+06	down	-1.38841	-0.473433	1.38841	down	-216.529	-7.75841	216.529	down	-1.22641e+06	-20.226	1.22641e+06	down	-1.22641e+06	-20.226	1.22641e+06	down	-1.22641e+06	-20.226	1.22641e+06	down	268076	128681
PC(20:0/14:1(9Z))	5.53691e-28	1.44371e-27	0.000138494			0.000138494	0.00028429		0.000139607	0.000143488			0.00026634		0.000141012	0.000140657		0.0001385	0.000143488			0.000138517	0.00026634	-3573059	-21.7687	3573059	down	-1.35582	-0.439171	1.35582	down	-1.58054	-0.660416	1.58054	down	-1.13103	-0.177631	1.13103	down	1.79905	0.847237	1.79905	up	-1.07995	-0.110968	1.07995	down	79632	3171578
4-Methoxybenzyl phenylacetate	0	0	0.000142541			0.000141244	0.000138494		0.000139589	0.000138494			0.000138494		0.000138494	0.000138705		0.000138494	0.000138995			0.000138494	0.000275667	-5.69287e+06	-22.4407	5.69287e+06	down	-1.08414	-0.116545	1.08414	down	-5.69287e+06	-22.4407	5.69287e+06	down	-1.66749	-0.737677	1.66749	down	-5.69287e+06	-22.4407	5.69287e+06	down	-5.69287e+06	-22.4407	5.69287e+06	down	8145872	7777830
C24 H39 N5 O	1.30563e-09	1.89253e-09	0.000138494						0.000140657	0.000138995	0.000170859	0.000138494	0.000180564											-866584	-19.725	866584	down	-1.61189	-0.688749	1.61189	down	-92.6179	-6.53322	92.6179	down	-1447.91	-10.4998	1447.91	down	-866584	-19.725	866584	down	-866584	-19.725	866584	down	224399	107054
C22 H43 N O	1.46889e-21	3.26283e-21			0.000138738	0.000141185	0.000138604	0.000138494		0.000268964	0.000138494	0.000138496	0.000138494	0.000138494	0.000139134	0.000138611	0.000200873							-763165	-19.5416	763165	down	-1.20682	-0.271208	1.20682	down	-1.21712	-0.283468	1.21712	down	1.34084	0.423136	1.34084	up	-1.63843	-0.712311	1.63843	down	1.12611	0.171345	1.12611	up	2878639	1190354
PC(20:3(8Z,11Z,14Z)/18:2(9Z,12Z))	0	0	0.000138494				0.000141649		0.000138494	0.000138732	0.000138494		0.000138494			0.000138494			0.000138732		0.000170859		0.000138494	-1.09119e+06	-20.0575	1.09119e+06	down	2.12162	1.08516	2.12162	up	1.86039	0.895607	1.86039	up	-1.09119e+06	-20.0575	1.09119e+06	down	-1.09119e+06	-20.0575	1.09119e+06	down	-1.09119e+06	-20.0575	1.09119e+06	down	371352	351357
C32 H55 N5 O5	3.86645e-10	5.74801e-10	0.000138494	0.000138494	0.000138522	0.000138626	0.000138494	0.000138494	0.000138705	0.000138494	0.000138494	0.000138494	0.000138494				0.000167632			0.000138494		0.000138494	0.000139345	-869860	-19.7304	869860	down	-1.13667	-0.184816	1.13667	down	-79.2098	-6.30761	79.2098	down	-245.012	-7.93671	245.012	down	-869860	-19.7304	869860	down	-869860	-19.7304	869860	down	183526	92617
PC(20:1(11Z)/16:0)	3.67699e-10	5.47245e-10	0.000138604	0.000138494	0.000138494	0.000138494	0.000138494	0.000138494					0.000139345				0.000138494			0.000138494		0.000144599	0.000138772	-1.81167e+06	-20.7889	1.81167e+06	down	-18.664	-4.22219	18.664	down	-3.37265	-1.75388	3.37265	down	-1.27729	-0.35309	1.27729	down	-1.81167e+06	-20.7889	1.81167e+06	down	-5.41095	-2.43588	5.41095	down	2402292	3027602
LysoPC(16:0)	1.67049e-07	2.15677e-07						0.000138494					0.000138566				0.000138494			0.000836074		0.000146656	0.000138494	-49.0819	-5.61712	49.0819	down	-1.21267	-0.278181	1.21267	down	-1.0972	-0.133831	1.0972	down	1.22098	0.288036	1.22098	up	-3.06765	-1.61714	3.06765	down	-2.30817	-1.20675	2.30817	down	2679907	1201678
352.11@12.213275	2.76285e-11	4.29384e-11	0.0001385	0.000138494	0.000138495						0.000235276	0.000138494	0.000138494		0.00020085	0.000169828	0.000138494	0.000144433	0.000138494	0.000138494				-1.75079	-0.808004	1.75079	down	-1.04007	-0.0566807	1.04007	down	-1.22054	-0.287516	1.22054	down	-1.14086	-0.190125	1.14086	down	1.77952	0.831492	1.77952	up	1.7371	0.796684	1.7371	up	2728465	2740578
LysoPE(0:0/20:4(5Z,8Z,11Z,14Z))	2.02491e-37	5.9023e-37		0.000138494	0.000138495	0.000138498		0.000138494	0.000389519	0.000138494	0.000599447		0.000138494			0.000138494			0.000213552		0.000235276		0.000230963	-2.0525e+06	-20.9689	2.0525e+06	down	1.02178	0.0310917	1.02178	up	1.60137	0.679308	1.60137	up	1.70841	0.772654	1.70841	up	1.04092	0.0578556	1.04092	up	-2.0525e+06	-20.9689	2.0525e+06	down	2412637	1088456
> limit Esi+9.946352	1.31332e-23	3.05449e-23																						-515998	-18.977	515998	down	-1.05979	-0.0837727	1.05979	down	-1.42406	-0.510006	1.42406	down	-1.73986	-0.798973	1.73986	down	2.50026	1.32208	2.50026	up	2.3623	1.24019	2.3623	up	206026	188817
PC(14:0/18:0)	1.40694e-36	4.0832e-36	0.000138494						0.000138611	0.000213552	0.000138494	0.000138494	0.000138494											-573980	-19.1306	573980	down	1.04718	0.066515	1.04718	up	1.82888	0.870958	1.82888	up	-1.0503	-0.0707951	1.0503	down	-573980	-19.1306	573980	down	-573980	-19.1306	573980	down	13936	118187
C22 H5 N4 O16 P3	1.44762e-32	4.04305e-32					0.000178848					0.000138494				0.000148705			0.000138494		0.000138494		0.000178054	-105289	-16.684	105289	down	-105289	-16.684	105289	down	1.23822	0.308264	1.23822	up	-105289	-16.684	105289	down	-1.65721	-0.728761	1.65721	down	-1.53086	-0.614346	1.53086	down	67666	15157
C22 H29 N O6	0.000215271	0.000248819	0.000138494						0.000138494	0.000138494	0.000138494	0.000138494	0.000138494											-3.98109	-1.99316	3.98109	down	1.06902	0.096283	1.06902	up	1.16175	0.216305	1.16175	up	1.41846	0.504326	1.41846	up	-200.271	-7.64581	200.271	down	-1.27177	-0.346838	1.27177	down	2133755	1210152
LysoPC(0:0/18:0)	5.83858e-25	1.37956e-24	0.000138494			0.000138494	0.000158789		0.000138494	0.000138494			0.000138494		0.000138494	0.000138558		0.000138494	0.000151081			0.000321274	0.000232208	-1.74769e+06	-20.737	1.74769e+06	down	-1.38808	-0.473095	1.38808	down	-1.67903	-0.747631	1.67903	down	-1.09512	-0.131086	1.09512	down	-3.69887	-1.88708	3.69887	down	-2.71122	-1.43894	2.71122	down	2386758	1062639
Benzocaine	8.6508e-23	1.97754e-22																						-6.43644	-2.68626	6.43644	down	-1.10746	-0.147259	1.10746	down	-1.22239	-0.289707	1.22239	down	-1.24488	-0.316011	1.24488	down	1.42395	0.509899	1.42395	up	1.40444	0.489996	1.40444	up	3518181	3457662
LysoPE(0:0/18:1(11Z))	2.56711e-23	5.92922e-23								0.000151081			0.000138494		0.000138494			0.000139321	0.000161675			0.000138544	0.000138645	-417195	-18.6704	417195	down	-1.33662	-0.418585	1.33662	down	2.11587	1.08125	2.11587	up	2.76327	1.46638	2.76327	up	-1.29582	-0.373869	1.29582	down	-1.39706	-0.482395	1.39706	down	205324	117393
SM(d18:1/14:0)	4.94914e-10	7.32495e-10	0.000138494	0.000138494	0.000138494	0.000155566	0.000171577						0.000138494				0.000138494			0.000138494		0.000138494	0.000139773	-898125	-19.7766	898125	down	-6.68863	-2.74171	6.68863	down	-2.29922	-1.20115	2.29922	down	-1.2433	-0.314171	1.2433	down	-898125	-19.7766	898125	down	-898125	-19.7766	898125	down	997463	1840481
Barbinine	6.76641e-07	8.5785e-07				0.000291833	0.000146414	0.000138494			0.000138494	0.000138494	0.000232208		0.000140292	0.000366042	0.000381427	0.000153781	0.000215975	0.000138494				-45939.1	-15.4874	45939.1	down	-6.04193	-2.59501	6.04193	down	2.49174	1.31715	2.49174	up	-1.42383	-0.509781	1.42383	down	-45939.1	-15.4874	45939.1	down	-45939.1	-15.4874	45939.1	down	70228	11704
Pahutoxin	8.16166e-10	1.19341e-09		0.000138494	0.000138496	0.000138494	0.000141328	0.000138494	0.000169828	0.000161675	0.000138494	0.000138494	0.000138645											-641337	-19.2907	641337	down	2.69967	1.43278	2.69967	up	3.73544	1.90128	3.73544	up	-2.08446	-1.05968	2.08446	down	-641337	-19.2907	641337	down	2.18421	1.12711	2.18421	up	3259688	1572172
C24 H19 N16 O4 P3	4.66993e-12	7.43316e-12	0.000138494	0.000138494	0.000138494	0.000241245	0.000138494	0.000138494																-40246.7	-15.2966	40246.7	down	1.92054	0.941512	1.92054	up	2.46993	1.30447	2.46993	up	1.73305	0.793309	1.73305	up	-40246.7	-15.2966	40246.7	down	-40246.7	-15.2966	40246.7	down	63852	11320
C44 H55 N O12	2.49756e-05	2.99303e-05				0.000460202	0.000138696											0.000138494	0.000138494				0.000138494	-6.0016	-2.58535	6.0016	down	1.10205	0.140184	1.10205	up	1.21829	0.284861	1.21829	up	1.52645	0.61018	1.52645	up	-1.62204	-0.697813	1.62204	down	-1.34754	-0.430325	1.34754	down	1764935	797760
C34 H59 N5 O6	4.43277e-09	6.25555e-09			0.000138494					0.000138657				0.000138494				0.000138494	0.000138494	0.000164146				-575849	-19.1353	575849	down	-1.00662	-0.00951576	1.00662	down	-143.106	-7.16094	143.106	down	-416.413	-8.70187	416.413	down	-575849	-19.1353	575849	down	-575849	-19.1353	575849	down	123124	60429
3beta,7beta,12alpha-Trihydroxy-5beta-cholan-24-oic Acid	8.09211e-39	2.40066e-38							0.000138494	0.000138494	0.000138494	0.000138494	0.000139773											-1.36701e+06	-20.3826	1.36701e+06	down	-1.00108	-0.0015583	1.00108	down	-1.10506	-0.144123	1.10506	down	-1.04179	-0.059063	1.04179	down	-1.36701e+06	-20.3826	1.36701e+06	down	-1.36701e+06	-20.3826	1.36701e+06	down	1730408	360245
> limit Esi+10.848706	1.90565e-24	4.45542e-24		0.000138494					0.000138494					0.000138494	0.000808055	0.000138494	0.000138494							-559061	-19.0926	559061	down	-1.21405	-0.279833	1.21405	down	-1.45628	-0.542292	1.45628	down	-1.11995	-0.163435	1.11995	down	2.14292	1.09958	2.14292	up	2.28379	1.19143	2.28379	up	3338979	3218953
117.0794@1.414242	1.35903e-08	1.87235e-08			0.000138494					0.000138494				0.000138494				0.000138494	0.000257394	0.000138494				1.29113	0.368639	1.29113	up	-1.08141	-0.112913	1.08141	down	-1.06993	-0.0975132	1.06993	down	-1.19986	-0.262871	1.19986	down	1.16557	0.221039	1.16557	up	1.52347	0.607357	1.52347	up	2950846	2986827
Pipercitine	4.67148e-12	7.43316e-12	0.000138494	0.000138494		0.000138494	0.000138494	0.000138494		0.000138494			0.000169796	0.000138494			0.000138494	0.000189485	0.000521041	0.000138494		0.000140959	0.000138496	-348900	-18.4125	348900	down	-1.46681	-0.552679	1.46681	down	-1.26435	-0.3384	1.26435	down	-6.15996	-2.62292	6.15996	down	-348900	-18.4125	348900	down	-2.4171	-1.27328	2.4171	down	606185	216200
LysoPE(0:0/20:4(5Z,8Z,11Z,14Z)) Esi+18.987068	4.52109e-38	1.32944e-37	0.000171577					0.000138494	0.000148705	0.000138494	0.000138494	0.000138498	0.000138494				0.000138494			0.000138494				-1.43379e+06	-20.4514	1.43379e+06	down	-1.24086	-0.311346	1.24086	down	1.64383	0.717062	1.64383	up	2.28716	1.19356	2.28716	up	-1.43379e+06	-20.4514	1.43379e+06	down	-1.14584	-0.196404	1.14584	down	1482681	731714
C21 H39 N O4	1.4189e-10	2.15744e-10	0.000146414	0.000243121		0.000138494	0.000348519	0.00013854		0.000138494				0.000138494				0.000138594	0.000138786	0.000138494				-367045	-18.4856	367045	down	-8.27822	-3.04932	8.27822	down	-561.475	-9.13308	561.475	down	-367045	-18.4856	367045	down	-367045	-18.4856	367045	down	-367045	-18.4856	367045	down	108437	47137
Thienamycin	0	0		0.000138494	0.000138887	0.000138494	0.000247576	0.000138494																-2.03983e+06	-20.96	2.03983e+06	down	-1.03415	-0.0484467	1.03415	down	-1.05249	-0.0738106	1.05249	down	-1.14038	-0.189518	1.14038	down	1.19147	0.252739	1.19147	up	-2.03983e+06	-20.96	2.03983e+06	down	2116007	2025750
DL-Stearoylcarnitine	0.000270743	0.000311319	0.000141328						0.000138558	0.000138494	0.000164725	0.000138494	0.000138494											-114803	-16.8088	114803	down	7.82001	2.96717	7.82001	up	-2.62511	-1.39238	2.62511	down	-6.79556	-2.76459	6.79556	down	-114803	-16.8088	114803	down	7.72871	2.95023	7.72871	up	1432145	983917
C15 H20 N2 O3 S	3.30302e-09	4.70601e-09			0.000138494					0.000521041				0.000138494				0.000145338	0.000140749	0.000138494				-3.15425	-1.6573	3.15425	down	-1.1767	-0.234749	1.1767	down	-1.24142	-0.311996	1.24142	down	-1.15946	-0.213455	1.15946	down	1.64812	0.720818	1.64812	up	1.61544	0.691929	1.61544	up	1358018	1389975
C5 H11 N	4.19317e-16	7.96286e-16																					0.000138494	-3.13568	-1.64878	3.13568	down	-1.07576	-0.105358	1.07576	down	-1.18124	-0.240299	1.18124	down	-1.18627	-0.246431	1.18627	down	1.35972	0.443306	1.35972	up	1.3702	0.454382	1.3702	up	1876654	1902116
Elaidic carnitine	2.75826e-08	3.72701e-08			0.000138494			0.000397475		0.000138786			0.000138496	0.000138494			0.000138494	0.000138494	0.000221264			0.000138494	0.000381338	-108672	-16.7296	108672	down	9.18609	3.19945	9.18609	up	12.1306	3.60058	12.1306	up	1.51121	0.595707	1.51121	up	-108672	-16.7296	108672	down	8.35907	3.06334	8.35907	up	1735854	787523
C34 H71 N4 O3 P2 S	1.5838e-08	2.17082e-08			0.000138494	0.000138494	0.000758472			0.000140749	0.000138494	0.000138517		0.000138494	0.000139069	0.000284537				0.000138494		0.000159089	0.000141737	-336250	-18.3592	336250	down	1.13684	0.185024	1.13684	up	-231.322	-7.85376	231.322	down	-1464.99	-10.5167	1464.99	down	-336250	-18.3592	336250	down	-336250	-18.3592	336250	down	57988	39207
> limit Esi+10.735165	1.12976e-09	1.63938e-09	0.000141286				0.000138494		0.000138527	0.000235885	0.000140631		0.000138494			0.000162265			0.000138494		0.000164725		0.0001386	-280282	-18.0965	280282	down	-1.1269	-0.172359	1.1269	down	-1.31312	-0.393002	1.31312	down	-14.2551	-3.8334	14.2551	down	2.52196	1.33455	2.52196	up	2.36807	1.24371	2.36807	up	130157	128577
Phytosphingosine	8.10804e-17	1.57101e-16	0.000138494	0.000138494	0.000138494	0.000165918	0.000138494	0.000158211																-952844	-19.8619	952844	down	-952844	-19.8619	952844	down	1.02471	0.0352192	1.02471	up	-107.042	-6.74203	107.042	down	-952844	-19.8619	952844	down	-952844	-19.8619	952844	down	1629871	825058
PC(18:0/18:1(11Z))	0	0	0.000138494	0.000138494		0.000138494	0.000138494		0.00049899	0.000221264			0.000138494	0.000138494	0.000145259		0.000145846	0.000139916	0.000138497			0.000138496	0.000138494	-522777	-18.9958	522777	down	-1.17116	-0.227943	1.17116	down	-1.25097	-0.32305	1.25097	down	-522777	-18.9958	522777	down	-522777	-18.9958	522777	down	-1.53235	-0.615744	1.53235	down	386390	290392
LysoPC(15:0)	1.74929e-20	3.70683e-20	0.00038759				0.000138507		0.000138494	0.000138494	0.000138494		0.000176439			0.000140528			0.000138494		0.000140631		0.000138494	-406574	-18.6332	406574	down	-1.3044	-0.383383	1.3044	down	-1.26713	-0.341564	1.26713	down	-1.06102	-0.0854454	1.06102	down	-1.98643	-0.990179	1.98643	down	-2.54209	-1.34602	2.54209	down	390072	163394
C49 H98 O2 P2 S	7.33163e-08	9.64307e-08						0.000138494					0.000138494				0.000138494			0.00013856		0.000138494	0.000138494	-19123.7	-14.2231	19123.7	down	49.0583	5.61643	49.0583	up	-1.40699	-0.492611	1.40699	down	17.3649	4.1181	17.3649	up	-19123.7	-14.2231	19123.7	down	-19123.7	-14.2231	19123.7	down	1097530	1
C33 H50 O8 P2	3.51773e-28	9.26267e-28																						-3.74745	-1.90591	3.74745	down	1.03353	0.0475769	1.03353	up	1.01846	0.0263863	1.01846	up	1.64996	0.722429	1.64996	up	-1.02268e+06	-19.9639	1.02268e+06	down	-6.86594	-2.77946	6.86594	down	1752981	280062
C14 H15 N2 O4 P	0	0	0.000138696			0.000138494	0.000138494		0.000138494	0.000138494			0.000141737		0.000138494	0.000147848		0.000605805	0.000143729			0.000138494	0.000138494	-806527	-19.6214	806527	down	1.07364	0.102509	1.07364	up	-1.12684	-0.172277	1.12684	down	-1.43441	-0.520454	1.43441	down	-806527	-19.6214	806527	down	-806527	-19.6214	806527	down	736275	810360
LysoPE(0:0/18:2(9Z,12Z))	1.69458e-32	4.7229e-32																						-262262	-18.0006	262262	down	-1.20147	-0.264803	1.20147	down	1.8384	0.878454	1.8384	up	2.64264	1.40198	2.64264	up	-262262	-18.0006	262262	down	-1.65571	-0.727451	1.65571	down	153879	80731
C23 H40 O5	3.48345e-12	5.56269e-12											0.000138494										0.000597489	-279329	-18.0916	279329	down	-3.31059	-1.72709	3.31059	down	-501.459	-8.96999	501.459	down	-279329	-18.0916	279329	down	-279329	-18.0916	279329	down	-279329	-18.0916	279329	down	70671	32745
LysoPC(18:1(11Z))	8.53253e-30	2.32943e-29	0.000138494						0.000138494	0.000138497	0.000138494	0.000138494	0.0001386											-583165	-19.1535	583165	down	-1.26968	-0.344461	1.26968	down	-1.03432	-0.0486832	1.03432	down	1.17538	0.233124	1.17538	up	-2.45307	-1.29459	2.45307	down	-2.26584	-1.18004	2.26584	down	731449	330369
C30 H67 N21 O15 P	3.68936e-08	4.93023e-08	0.000138494		0.000138494				0.000138494		0.000138494	0.000138494	0.000138494	0.000138494				0.000138494	0.000403181	0.000138494				-988690	-19.9152	988690	down	-1.13484	-0.182491	1.13484	down	-14.6431	-3.87215	14.6431	down	-54.618	-5.7713	54.618	down	-988690	-19.9152	988690	down	1.43365	0.519691	1.43365	up	904173	831469
C25 H44 O6	3.53523e-12	5.63863e-12	0.000146846	0.000138494	0.000138494	0.000138494	0.000138494						0.000138494				0.000138494			0.000138494		0.000138494	0.000138496	-233956	-17.8359	233956	down	-3.24589	-1.69861	3.24589	down	-449.075	-8.81081	449.075	down	-233956	-17.8359	233956	down	-233956	-17.8359	233956	down	-233956	-17.8359	233956	down	44244	24078
C21 H37 N	7.61426e-12	1.20439e-11											0.000138494				0.000138494						0.000138494	-326828	-18.3182	326828	down	-3.269	-1.70885	3.269	down	1.08611	0.119171	1.08611	up	-1.79377	-0.842991	1.79377	down	-326828	-18.3182	326828	down	-1.98347	-0.98803	1.98347	down	506374	203160
<none>	1.2833e-07	1.67141e-07						0.000138494					0.000138494				0.000138494			0.000138494		0.000138494	0.000138494	-961390	-19.8748	961390	down	-1.07264	-0.101166	1.07264	down	-13.8538	-3.79221	13.8538	down	-117.692	-6.87887	117.692	down	-961390	-19.8748	961390	down	1.4859	0.571333	1.4859	up	916378	837532
PC(20:0/14:0)	0	0	0.000138494			0.000138494	0.000138494		0.000138494	0.000138494			0.000138494		0.00021468	0.000220603		0.000170629	0.000138494			0.000158842	0.000138521	-328510	-18.3256	328510	down	-1.20174	-0.265125	1.20174	down	-1.02268	-0.0323582	1.02268	down	-1.26496	-0.339088	1.26496	down	-328510	-18.3256	328510	down	-328510	-18.3256	328510	down	203763	132537
2-Oxo-4-hydroxy-5-aminovalerate	0	0	0.000247576				0.000196418		0.000138494	0.000138494	0.000332488		0.000597489			0.000138494			0.000315234		0.000138494		0.000138494	-1.18989e+06	-20.1824	1.18989e+06	down	-1.06844	-0.0955105	1.06844	down	-1.73258	-0.792921	1.73258	down	-1.04789	-0.0674839	1.04789	down	-1.18989e+06	-20.1824	1.18989e+06	down	1.19163	0.252937	1.19163	up	1208356	1308833
C44 H86 N2 P3 S	0	0		0.000141849	0.000138494	0.000138494		0.000138494	0.000138494	0.000150157	0.000138497		0.000138496			0.000138495			0.000138494		0.000138494		0.000183172	-462320	-18.8185	462320	down	-462320	-18.8185	462320	down	-462320	-18.8185	462320	down	-462320	-18.8185	462320	down	-462320	-18.8185	462320	down	-462320	-18.8185	462320	down	342893	657587
C35 H35 N27 O8 P	2.49131e-21	5.4256e-21	0.000138737				0.00076297		0.000162265	0.000138494	0.000138494		0.000138494			0.000138494			0.000138494		0.000332488		0.000138494	-988000	-19.9142	988000	down	-1.08048	-0.111677	1.08048	down	-14.2014	-3.82796	14.2014	down	-988000	-19.9142	988000	down	-988000	-19.9142	988000	down	1.50378	0.588596	1.50378	up	936166	859075
C27 H39 N15 O5	1.2472e-41	3.7839e-41		0.000138494					0.000140528					0.000138494	0.000154619	0.00029342	0.000138494							-2.57234	-1.36308	2.57234	down	1.08107	0.112453	1.08107	up	-1.15166	-0.203709	1.15166	down	-1.08135	-0.112837	1.08135	down	-819682	-19.6447	819682	down	-819682	-19.6447	819682	down	1228806	291346
C22 H41 N O2	5.67043e-06	6.94498e-06				0.000143378					0.000138494				0.000138494			0.00015765			0.000138494	0.000766967		-60091	-15.8749	60091	down	-3.22076	-1.6874	3.22076	down	-1.56764	-0.648597	1.56764	down	-1.03	-0.0426388	1.03	down	-60091	-15.8749	60091	down	2.12857	1.08989	2.12857	up	426404	160154
LysoPE(0:0/22:6(4Z,7Z,10Z,13Z,16Z,19Z))	5.49415e-25	1.30048e-24	0.000138494				0.000138494		0.000147848	0.000143729	0.000138494		0.000138494			0.000332201			0.000138494		0.000138494		0.000138494	-424061	-18.6939	424061	down	-1.06308	-0.0882473	1.06308	down	1.43683	0.522892	1.43683	up	1.4267	0.512682	1.4267	up	-1.34669	-0.429422	1.34669	down	-1.32043	-0.401005	1.32043	down	256042	118655
C28 H44 N4 O3	3.20958e-12	5.13764e-12	0.000758472	0.000138494	0.000138494	0.000567078	0.000138494						0.000138521				0.000138494			0.000167457		0.000138494	0.00013852	-231615	-17.8214	231615	down	-4.47735	-2.16265	4.47735	down	-473.218	-8.88636	473.218	down	-231615	-17.8214	231615	down	-231615	-17.8214	231615	down	-231615	-17.8214	231615	down	64885	28160
2-Acetyl-1,5,6,7-tetrahydro-6-hydroxy-7-(hydroxymethyl)-4H-azepine-4-one	2.48399e-21	5.41851e-21	0.000138494						0.000369775	0.000403181	0.000138494	0.000138494	0.000138494											-3.69229	-1.88452	3.69229	down	-1.11729	-0.159998	1.11729	down	-1.28662	-0.363588	1.28662	down	-1.27978	-0.355898	1.27978	down	1.1657	0.221193	1.1657	up	1.13281	0.179901	1.13281	up	1045999	1113589
> limit Esi+9.0925255	4.20192e-07	5.37829e-07						0.000138494					0.000138494				0.000138494			0.000138494		0.000138543	0.000138494	-366806	-18.4847	366806	down	-7.12198	-2.83228	7.12198	down	-3.61959	-1.85583	3.61959	down	-170.527	-7.41386	170.527	down	-366806	-18.4847	366806	down	-366806	-18.4847	366806	down	518316	491630
> limit Esi+9.921653	6.87271e-11	1.0607e-10		0.000138495				0.000138494	0.000220603		0.000278437	0.000138494	0.000138494	0.000138494	0.000177857	0.000449443		0.000138494	0.00036059	0.000138494		0.000138494	0.000138494	-111832	-16.771	111832	down	1.46018	0.54615	1.46018	up	-2.47707	-1.30863	2.47707	down	-1.14943	-0.200924	1.14943	down	2.87781	1.52497	2.87781	up	2.64278	1.40206	2.64278	up	57647	53314
C40 H88 N13 O2 S	0	0	0.000138494						0.000138494	0.000138494	0.000140952	0.000138494	0.000138494											-847756	-19.6933	847756	down	-1.20761	-0.272152	1.20761	down	-2.40234	-1.26444	2.40234	down	-847756	-19.6933	847756	down	-847756	-19.6933	847756	down	-847756	-19.6933	847756	down	551798	1264535
71.0742@1.4189138	2.12229e-09	3.05638e-09			0.000138494	0.000161247				0.000138494	0.000508804			0.000138494	0.000138496				0.000147189	0.000138494	0.000138494	0.000138494		1.22797	0.296272	1.22797	up	-1.08968	-0.123899	1.08968	down	-1.11826	-0.161261	1.11826	down	-1.24447	-0.315533	1.24447	down	1.3001	0.378626	1.3001	up	1.71805	0.780771	1.71805	up	1092903	1079600
C38 H55 N12 O3 P2	6.55931e-24	1.53089e-23	0.000138494						0.000138494	0.000138494	0.000138494	0.000138494	0.000138494											-6.67009	-2.73771	6.67009	down	-1.00036	-0.000518799	1.00036	down	1.24413	0.315134	1.24413	up	1.13376	0.181118	1.13376	up	-371418	-18.5027	371418	down	-1.2372	-0.307081	1.2372	down	175218	95312
155.0964@14.304438	2.46995e-17	4.84909e-17		0.000138494	0.000138707				0.000138495	0.000315234					0.000138494	0.000138606	0.000138494	0.000164206	0.000361633	0.000138494				1.00473	0.00681114	1.00473	up	-1.02307	-0.0329113	1.02307	down	-1.06897	-0.0962162	1.06897	down	-1.16869	-0.224894	1.16869	down	1.37236	0.456657	1.37236	up	1.65242	0.724579	1.65242	up	1068748	1093308
C9 H17 N O4	0	0				0.000138494	0.000138494	0.00042872			0.000138496	0.000138494	0.000138494		0.000141118	0.000138494	0.000138494	0.00016436	0.000138565	0.000138494				-806060	-19.6205	806060	down	-1.07601	-0.105686	1.07601	down	-1.18854	-0.249191	1.18854	down	-1.18864	-0.249311	1.18864	down	1.29872	0.377089	1.29872	up	1.24876	0.320501	1.24876	up	650240	675135
C14 H30 N10 O6 S2	0	0	0.000138507				0.00013853		0.000138494	0.000138494	0.000138494					0.000138494			0.000169214		0.000278437			-564954	-19.1078	564954	down	-564954	-19.1078	564954	down	-564954	-19.1078	564954	down	-1.09072	-0.12528	1.09072	down	-564954	-19.1078	564954	down	1.15041	0.202147	1.15041	up	745787	687391
> limit Esi+10.358839	3.41422e-13	5.70462e-13		0.000138494					0.00029342					0.000138494	0.000141153	0.000138494	0.000138494							-550394	-19.0701	550394	down	-1.23729	-0.30718	1.23729	down	-1.04969	-0.0699692	1.04969	down	-6.72911	-2.75042	6.72911	down	-550394	-19.0701	550394	down	1.22397	0.291565	1.22397	up	420434	356240
PE(18:3(9Z,12Z,15Z)/20:0)	4.787e-42	1.4624e-41	0.000138494			0.000138499	0.000138494		0.000138494				0.000138494		0.000138494	0.000138494						0.000138494	0.000138864	-227053	-17.7927	227053	down	1.06327	0.0885143	1.06327	up	-1.09781	-0.134632	1.09781	down	1.31359	0.393517	1.31359	up	-227053	-17.7927	227053	down	-227053	-17.7927	227053	down	158924	82689
C42 H66 N O4 P	1.0851e-05	1.32051e-05				0.000138494					0.000138494				0.000138494			0.000138494			0.000140952	0.000138494		-14592.8	-13.833	14592.8	down	25.4868	4.67168	25.4868	up	-3.1407	-1.65109	3.1407	down	25.0607	4.64736	25.0607	up	-14592.8	-13.833	14592.8	down	-1.15329	-0.205756	1.15329	down	1	1
> limit Esi+10.364192	2.7444e-19	5.6627e-19		0.000138494	0.000138494	0.000138494	0.00064388	0.000138494	0.000138729	0.000138494	0.000138494	0.000138494	0.000138494											-427478	-18.7055	427478	down	-427478	-18.7055	427478	down	1.01693	0.0242138	1.01693	up	-6.23749	-2.64096	6.23749	down	1.24824	0.319897	1.24824	up	1.23152	0.30044	1.23152	up	315612	283943
PC(18:2(9Z,12Z)/18:1(9Z))	0	0	0.000138494			0.000138494	0.000143819		0.000138494	0.00036059			0.000138864		0.000138494	0.000170902		0.000138494	0.000138494			0.000138494	0.000138494	-870786	-19.732	870786	down	-870786	-19.732	870786	down	-870786	-19.732	870786	down	-870786	-19.732	870786	down	-870786	-19.732	870786	down	-870786	-19.732	870786	down	1127786	1053029
PC(P-16:0/18:0)	9.69291e-10	1.41113e-09	0.000138494		0.000138624	0.000138494	0.000138494		0.000332201				0.000138494	0.000138494	0.000140326	0.000145537				0.000138494		0.000138494	0.000138494	-12970	-13.6629	12970	down	75.5513	6.23939	75.5513	up	74.6892	6.22283	74.6892	up	19.4307	4.28027	19.4307	up	-12970	-13.6629	12970	down	27.7659	4.79524	27.7659	up	1535219	1
LysoPC(18:1(11Z)) Esi+19.697508	0	0		0.000138494	0.000177773			0.000138494	0.000449443	0.000138494					0.000253112	0.00017126	0.000138494	0.000173322	0.000138494	0.000216343				-349894	-18.4166	349894	down	-349894	-18.4166	349894	down	1.46241	0.548347	1.46241	up	-349894	-18.4166	349894	down	-349894	-18.4166	349894	down	-349894	-18.4166	349894	down	750530	265492
> limit Esi+14.356204	0.000144434	0.000168548	0.000138494						0.000138494	0.000147189	0.000138494	0.000820649	0.000138494											-14580.2	-13.8317	14580.2	down	1.79541	0.84431	1.79541	up	-2.02599	-1.01863	2.02599	down	-2.17677	-1.12219	2.17677	down	-14580.2	-13.8317	14580.2	down	7.62749	2.93121	7.62749	up	36444	33438
LysoPE(0:0/18:1(11Z)) Esi+29.742502	7.2398e-41	2.18175e-40			0.000138494					0.000361633								0.000138494	0.000138494	0.000138494				-356150	-18.4421	356150	down	-1.17502	-0.232679	1.17502	down	1.25046	0.322456	1.25046	up	-1.21496	-0.280912	1.21496	down	-356150	-18.4421	356150	down	-356150	-18.4421	356150	down	410028	379097
LysoPC(16:0) Esi+19.297081	1.49005e-33	4.17904e-33			0.000153828					0.000138565								0.000138667	0.000138494	0.000138494				-313015	-18.2559	313015	down	-1.29645	-0.374565	1.29645	down	1.56406	0.645292	1.56406	up	3.06349	1.61518	3.06349	up	-313015	-18.2559	313015	down	-1.38141	-0.466146	1.38141	down	341026	138411
C8 H10 N7 O2 P2	0	0	0.000138494						0.000138606	0.000169214			0.000138494											-5.74299	-2.5218	5.74299	down	-777734	-19.5689	777734	down	-777734	-19.5689	777734	down	-777734	-19.5689	777734	down	1.18421	0.243931	1.18421	up	1.20855	0.273283	1.20855	up	754760	763557
Linoelaidyl carnitine	8.83543e-10	1.29051e-09	0.000138494	0.000138494	0.000138497	0.000185082	0.000138494	0.000138494																-283808	-18.1146	283808	down	-2.583	-1.36905	2.583	down	1.4317	0.517729	1.4317	up	-4.92091	-2.29892	4.92091	down	-283808	-18.1146	283808	down	-1.14057	-0.189751	1.14057	down	648456	301040
Zearalenone 4-sulfate	5.62137e-22	1.26126e-21	0.000138494				0.000138494		0.000138494	0.000138494	0.000138495		0.000138494			0.000138496			0.000420602		0.000508804		0.000138494	-296596	-18.1781	296596	down	-1.55362	-0.63563	1.55362	down	-296596	-18.1781	296596	down	-16.9588	-4.08396	16.9588	down	-296596	-18.1781	296596	down	1.40178	0.487263	1.40178	up	219136	211703
> limit Esi+12.215693	1.42731e-08	1.96237e-08			0.000142199					0.000138494				0.000138494				0.000138494	0.000138494	0.000138494				-68369.8	-16.0611	68369.8	down	-1.05891	-0.0825748	1.05891	down	-1.17032	-0.226908	1.17032	down	-29.6908	-4.89194	29.6908	down	2.62216	1.39075	2.62216	up	2.25351	1.17217	2.25351	up	18698	17364
C6 H3 O16 P3 S	1.12807e-09	1.63871e-09			0.000151425					0.000138494				0.000138494						0.000138494				-9756.99	-13.2522	9756.99	down	2.17922	1.12381	2.17922	up	4.5282	2.17894	4.5282	up	-9756.99	-13.2522	9756.99	down	41.7457	5.38355	41.7457	up	36.7333	5.19902	36.7333	up	1	58791
> limit Esi+11.003272	9.89917e-05	0.00011623	0.00013853						0.000138494	0.000138494	0.000138494	0.000138494	0.000138637											-170091	-17.3759	170091	down	2.71548	1.44121	2.71548	up	-33.4132	-5.06234	33.4132	down	-116.596	-6.86537	116.596	down	-170091	-17.3759	170091	down	-5.73513	-2.51983	5.73513	down	488681	449678
Castasterone	1.63609e-16	3.1427e-16		0.000139364				0.000138494	0.000138494				0.000138514			0.000166152							0.000138494	-19967.3	-14.2854	19967.3	down	2.09726	1.0685	2.09726	up	-3.62436	-1.85773	3.62436	down	-19967.3	-14.2854	19967.3	down	-19967.3	-14.2854	19967.3	down	-19967.3	-14.2854	19967.3	down	27769	15977
LysoPE(0:0/22:4(7Z,10Z,13Z,16Z))	6.31604e-35	1.79022e-34		0.000138494	0.000138494					0.000420602				0.000138494			0.00013969	0.000138494	0.000138494	0.000138494				-424425	-18.6952	424425	down	-1.25274	-0.325085	1.25274	down	1.59588	0.674353	1.59588	up	2.17015	1.1178	2.17015	up	-424425	-18.6952	424425	down	-1.64617	-0.719112	1.64617	down	789982	70065
Glycyl-Phenylalanine	0.000128596	0.000150461	0.000138494						0.000138494	0.000138494	0.000138494	0.000138762	0.00017119											-3.38074	-1.75734	3.38074	down	-1.14592	-0.196503	1.14592	down	-1.35408	-0.437309	1.35408	down	1.12956	0.175758	1.12956	up	1.7774	0.829769	1.7774	up	1.7615	0.816803	1.7615	up	662850	672292
Dilauryl 3,3'-thiodipropionate	1.04736e-14	1.88694e-14				0.000138494	0.00014879				0.000138527	0.000138494			0.000138494	0.000138494		0.000138494	0.000139495			0.000138494	0.000138637	-137970	-17.074	137970	down	-1.46242	-0.548359	1.46242	down	-375.813	-8.55387	375.813	down	-137970	-17.074	137970	down	-137970	-17.074	137970	down	-137970	-17.074	137970	down	33990	15722
> limit Esi+11.759854	1.55119e-27	3.92205e-27						0.000138494	0.000170902	0.000138494		0.000139744			0.000146678		0.000138494	0.000138494		0.000138494	0.000138494		0.00017119	-194095	-17.5664	194095	down	-1.24481	-0.315924	1.24481	down	-1.31154	-0.391258	1.31154	down	-3.75501	-1.90882	3.75501	down	1.08329	0.115414	1.08329	up	-1.04764	-0.0671425	1.04764	down	81545	76387
> limit Esi+11.007912	1.9139e-11	2.98837e-11	0.00064388	0.000138495	0.000138494	0.000138494	0.000138514	0.000138593																-133063	-17.0218	133063	down	2.85607	1.51403	2.85607	up	-28.2877	-4.8221	28.2877	down	-133063	-17.0218	133063	down	-133063	-17.0218	133063	down	-5.27093	-2.39806	5.27093	down	399741	365677
C42 H63 O4 P	4.67096e-08	6.18624e-08			0.000159424	0.000138494	0.00018288			0.000138494	0.000138529	0.000751641		0.000138494	0.000138494	0.000138494				0.000138494		0.000141146	0.000138494	-4311.57	-12.074	4311.57	down	75.0827	6.23041	75.0827	up	1.19789	0.260493	1.19789	up	105.105	6.71568	105.105	up	-4311.57	-12.074	4311.57	down	-4311.57	-12.074	4311.57	down	1	1
PC(18:0/22:5(7Z,10Z,13Z,16Z,19Z))	1.53408e-20	3.27156e-20																						-21667.8	-14.4033	21667.8	down	7.00948	2.80931	7.00948	up	6.4948	2.69929	6.4948	up	-21667.8	-14.4033	21667.8	down	-21667.8	-14.4033	21667.8	down	-21667.8	-14.4033	21667.8	down	228339	128149
C4 H5 N O3 S	0	0		0.000138494	0.000158107	0.000138494																		-549525	-19.0678	549525	down	-1.21167	-0.276993	1.21167	down	-549525	-19.0678	549525	down	-549525	-19.0678	549525	down	-549525	-19.0678	549525	down	-549525	-19.0678	549525	down	489736	462472
LysoPC(20:4(5Z,8Z,11Z,14Z))	0	0	0.000138529			0.000138494		0.000138494	0.000138494	0.000138494		0.000138494			0.000138494		0.000138494	0.000138494		0.000138494	0.000138496		0.000138494	-286605	-18.1287	286605	down	1.1135	0.155102	1.1135	up	-286605	-18.1287	286605	down	1.84514	0.883734	1.84514	up	-1.5634	-0.64469	1.5634	down	-1.22195	-0.289185	1.22195	down	491208	226636
PC(20:2(11Z,14Z)/14:0)	7.21243e-19	1.46331e-18	0.000143819		0.000138494	0.000138494	0.000138494		0.000145537				0.000138494	0.000138494	0.000138494	0.000138494				0.000138494		0.000138494	0.000138494	-19412.6	-14.2447	19412.6	down	-19412.6	-14.2447	19412.6	down	-19412.6	-14.2447	19412.6	down	80.9331	6.33866	80.9331	up	-19412.6	-14.2447	19412.6	down	-19412.6	-14.2447	19412.6	down	664420	261406
C38 H77 N2 O6 P	1.20297e-12	1.97293e-12	0.000138494				0.000340393	0.000138494	0.00017126	0.000138494	0.00024874					0.000138494	0.000138494		0.000138494	0.000138494	0.000138494	0.000138494		-252536	-17.9461	252536	down	-3.80529	-1.92801	3.80529	down	-4.68703	-2.22867	4.68703	down	1.2544	0.327002	1.2544	up	-252536	-17.9461	252536	down	-252536	-17.9461	252536	down	177934	216650
C32 H56 N8 O11	1.76781e-35	5.0536e-35		0.000138503	0.000138494				0.000138496	0.000138494					0.000138494	0.000138494	0.000138494	0.000138494	0.000138494	0.000138494				-149814	-17.1928	149814	down	-1.21037	-0.275446	1.21037	down	-1.44845	-0.53451	1.44845	down	-149814	-17.1928	149814	down	3.58124	1.84046	3.58124	up	-149814	-17.1928	149814	down	760769	743299
LysoPE(0:0/18:1(11Z)) Esi+19.679005	1.52016e-26	3.71008e-26	0.000138494		0.000138494	0.000138494	0.000138494		0.000166152	0.000633862	0.000138494	0.000138494	0.000138494	0.000138494	0.000138494	0.000162639				0.000138494		0.000139087	0.000148091	-160495	-17.2922	160495	down	-1.12129	-0.165165	1.12129	down	2.16373	1.11352	2.16373	up	4.31411	2.10906	4.31411	up	-160495	-17.2922	160495	down	-1.14119	-0.190542	1.14119	down	91164	38606
1,3-Dimethyluracil	1.37708e-13	2.33894e-13							0.000138494						0.000138495	0.000830424						0.000138494		-10.7552	-3.42696	10.7552	down	-1.13851	-0.187145	1.13851	down	-1.1266	-0.17197	1.1266	down	-1.38469	-0.469561	1.38469	down	1.11985	0.163307	1.11985	up	1.11146	0.152456	1.11146	up	415994	444840
PC(P-16:0/16:0)	1.68714e-20	3.58651e-20					0.000138687					0.000138494				0.000138494			0.000633862		0.000138494		0.000138494	-173918	-17.408	173918	down	-3.99602	-1.99857	3.99602	down	-2.37376	-1.24718	2.37376	down	-173918	-17.408	173918	down	-173918	-17.408	173918	down	-173918	-17.408	173918	down	103581	80394
C31 H57 N O6	2.27046e-12	3.67402e-12															0.000138495			0.000138494		0.000138494		-145993	-17.1555	145993	down	2.57533	1.36476	2.57533	up	3.59426	1.8457	3.59426	up	1.69086	0.757759	1.69086	up	-145993	-17.1555	145993	down	2.38489	1.25393	2.38489	up	505943	257874
Phytosphingosine Esi+18.366722	1.89982e-18	3.82542e-18	0.000138494			0.000305714	0.000138494		0.000138494	0.000138856			0.000138494		0.000138545	0.000138494		0.000138498	0.000138494			0.000138494	0.000138497	-27411.9	-14.7425	27411.9	down	29.5456	4.88487	29.5456	up	-27411.9	-14.7425	27411.9	down	-27411.9	-14.7425	27411.9	down	-27411.9	-14.7425	27411.9	down	27.4813	4.78038	27.4813	up	1	825058
LysoPE(0:0/22:5(4Z,7Z,10Z,13Z,16Z))	7.81792e-38	2.2888e-37		0.000138494	0.000138494	0.000138494		0.000142199	0.000138494		0.000138494		0.000148091			0.000144193					0.000138527		0.000138494	-270458	-18.045	270458	down	-1.18963	-0.250513	1.18963	down	1.53517	0.618399	1.53517	up	2.50587	1.32531	2.50587	up	-270458	-18.045	270458	down	-270458	-18.045	270458	down	182086	99042
PC(22:0/14:0)	2.20425e-21	4.82405e-21					0.000138494					0.000138494				0.000138494			0.000138856		0.00024874		0.000138494	-470030	-18.8424	470030	down	1.46987	0.555691	1.46987	up	1.66798	0.738098	1.66798	up	-2.14183	-1.09884	2.14183	down	-470030	-18.8424	470030	down	-470030	-18.8424	470030	down	542857	927121
C21 H41 N O4	5.3556e-08	7.07193e-08			0.000138494					0.000138494				0.000138494				0.000138695	0.000138494	0.000138494				-94135.4	-16.5224	94135.4	down	2.2446	1.16646	2.2446	up	3.64639	1.86647	3.64639	up	1.81635	0.86104	1.81635	up	1.86921	0.902426	1.86921	up	1.97167	0.979416	1.97167	up	308079	150367
Methyl dihydrophaseate	3.20629e-34	9.03038e-34		0.000138494	0.000138494	0.000138494		0.000138513	0.000138494	0.000138494						0.000138494			0.000138494					-229090	-17.8056	229090	down	1.13301	0.180164	1.13301	up	2.03742	1.02674	2.03742	up	-1.03317	-0.0470791	1.03317	down	-1.32964	-0.411037	1.32964	down	-1.16493	-0.220249	1.16493	down	541991	345400
Amino acid(Arg-)	0	0	0.00014879			0.000138494	0.000138498		0.000138494	0.000138494			0.000138494		0.000138568	0.000138494		0.000177436	0.000138494			0.000138494	0.000138494	-700785	-19.4186	700785	down	-1.07859	-0.10915	1.07859	down	-1.27562	-0.351194	1.27562	down	-1.67475	-0.743944	1.67475	down	-700785	-19.4186	700785	down	-700785	-19.4186	700785	down	765966	724164
Carbidopa	9.05861e-36	2.6063e-35				0.000138504									0.000138497			0.000138494				0.000138494		-187476	-17.5163	187476	down	-1.01452	-0.0207939	1.01452	down	-1.07372	-0.102619	1.07372	down	-1.95333	-0.965939	1.95333	down	1.47516	0.560867	1.47516	up	1.31489	0.394947	1.31489	up	116712	119522
> limit Esi+10.911541	0.000142135	0.000166156	0.000138514						0.000162639	0.00014117	0.000164555	0.000142576	0.000138494											-1535.05	-10.5841	1535.05	down	-1535.05	-10.5841	1535.05	down	-7.84926	-2.97256	7.84926	down	-2.50087	-1.32243	2.50087	down	-1535.05	-10.5841	1535.05	down	12.7417	3.67148	12.7417	up	10697	10094
> limit Esi+15.94185	4.81024e-09	6.77391e-09			0.000138494					0.000138494				0.000138494				0.000138494	0.00014117	0.000138494				-8037.56	-12.9725	8037.56	down	1.58575	0.665165	1.58575	up	-8.46087	-3.08081	8.46087	down	-8037.56	-12.9725	8037.56	down	-8037.56	-12.9725	8037.56	down	5.53748	2.46923	5.53748	up	16444	15573
MG(0:0/14:1(9Z)/0:0)	5.97062e-15	1.08742e-14	0.00027513				0.000138494		0.000138494	0.000138509	0.000138494		0.000138494			0.000138494		0.000138842	0.000138494		0.000138494		0.000138494	-74333.8	-16.1817	74333.8	down	-1.44423	-0.530298	1.44423	down	-750.037	-9.55082	750.037	down	-74333.8	-16.1817	74333.8	down	-74333.8	-16.1817	74333.8	down	-74333.8	-16.1817	74333.8	down	20578	16716
C36 H52 N4 S	1.19728e-10	1.82463e-10	0.000138494	0.000284635			0.000138494			0.000138668	0.000138775		0.000138497	0.000138494	0.000138494		0.000159655		0.000138668		0.000164555		0.000138494	-84738.7	-16.3707	84738.7	down	-5.11164	-2.35379	5.11164	down	-289.635	-8.17809	289.635	down	-84738.7	-16.3707	84738.7	down	-84738.7	-16.3707	84738.7	down	-84738.7	-16.3707	84738.7	down	17528	9251
LysoPC(20:4(5Z,8Z,11Z,14Z)) Esi+19.0475	0	0	0.000138494				0.000138494		0.000830424	0.000138494	0.000138494		0.000138494			0.000138494			0.000138494		0.000138494		0.000138494	-329742	-18.331	329742	down	-329742	-18.331	329742	down	1.36583	0.449776	1.36583	up	-329742	-18.331	329742	down	-329742	-18.331	329742	down	-329742	-18.331	329742	down	494166	232820
C24 H24 N23 O4 P2	0	0	0.000340393		0.000138494	0.000141526	0.000138494		0.000138494				0.000138494	0.000138494	0.000140176	0.000138494				0.000138494		0.000138494	0.000138494	-179708	-17.4553	179708	down	-1.38131	-0.466034	1.38131	down	-179708	-17.4553	179708	down	-3.34486	-1.74195	3.34486	down	-179708	-17.4553	179708	down	-179708	-17.4553	179708	down	137817	139947
LysoPC(18:2(9Z,12Z))	1.72483e-30	4.72822e-30		0.00013855	0.000138494	0.000138494		0.000145415	0.000138494	0.000142476	0.000368171		0.000138494			0.000138494			0.000142476		0.000138494		0.000138494	-236996	-17.8545	236996	down	-1.05118	-0.0720139	1.05118	down	1.15726	0.210711	1.15726	up	1.56307	0.644381	1.56307	up	-1.55905	-0.640663	1.55905	down	-1.36791	-0.451973	1.36791	down	405152	170276
C5 H4 N4 O	8.4e-45	2.7e-44	0.000138494				0.000138494		0.000138494	0.000138494	0.000138494		0.000138494			0.000139594			0.000183191		0.000138494		0.000138494	-382935	-18.5467	382935	down	-1.11315	-0.154646	1.11315	down	1.06632	0.0926456	1.06632	up	-1.15797	-0.211597	1.15797	down	1.33304	0.414724	1.33304	up	1.26942	0.344172	1.26942	up	356027	380948
PC(18:0/22:5(7Z,10Z,13Z,16Z,19Z)) Esi+29.676998	0	0	0.000138494				0.000138494		0.000138494	0.000183191	0.000138494		0.000138494			0.000138822			0.000446792		0.000138494		0.000138494	-335794	-18.3572	335794	down	1.06891	0.0961418	1.06891	up	-335794	-18.3572	335794	down	1.01739	0.0248718	1.01739	up	-335794	-18.3572	335794	down	-335794	-18.3572	335794	down	624260	267827
N1,N12-Diacetylspermine	1.70351e-08	2.3301e-08			0.000138515		0.000138494			0.000446792		0.000138494		0.000138528		0.000138494		0.000138494		0.000138494	0.000138884		0.000138494	-69746	-16.0898	69746	down	1.13124	0.177906	1.13124	up	-7.65609	-2.93661	7.65609	down	-1.14294	-0.192748	1.14294	down	1.186	0.246109	1.186	up	1.19348	0.255171	1.19348	up	49086	51706
PE(15:0/18:0)	3.42613e-06	4.23116e-06				0.000138494												0.000138494						-251690	-17.9413	251690	down	-9.10521	-3.18669	9.10521	down	-74.2672	-6.21465	74.2672	down	-38.95	-5.28355	38.95	down	-251690	-17.9413	251690	down	-251690	-17.9413	251690	down	77591	693775
LysoPE(0:0/20:3(11Z,14Z,17Z))	3.54867e-20	7.43717e-20	0.000138687			0.000138494	0.000138494								0.000138503			0.000138494						-85264.6	-16.3797	85264.6	down	-1.20189	-0.265308	1.20189	down	-1.38961	-0.474677	1.38961	down	2.62714	1.39349	2.62714	up	-85264.6	-16.3797	85264.6	down	-85264.6	-16.3797	85264.6	down	86889	54026
> limit Esi+10.828909	1.04651e-06	1.31676e-06				0.0001386					0.000138494				0.000138494			0.000138494			0.000140109	0.000138494		-293949	-18.1652	293949	down	-1.01665	-0.0238209	1.01665	down	-73.6311	-6.20224	73.6311	down	-99.0753	-6.63045	99.0753	down	-293949	-18.1652	293949	down	1.34002	0.422258	1.34002	up	555581	510975
Kanzonol L	3.33826e-29	9.00318e-29				0.000138494	0.000138494				0.000138494				0.000138494	0.000139802		0.000138494	0.000138494			0.000138494	0.000138494	-77404.3	-16.2401	77404.3	down	1.21122	0.276464	1.21122	up	1.49125	0.576523	1.49125	up	2.48362	1.31244	2.48362	up	-77404.3	-16.2401	77404.3	down	-77404.3	-16.2401	77404.3	down	75714	13268
> limit Esi+10.738131	2.33625e-09	3.35365e-09			0.000138494					0.000138494				0.000138494				0.000138644	0.000138494	0.000290237				-71129	-16.1181	71129	down	-1.09063	-0.125167	1.09063	down	1.38526	0.470158	1.38526	up	-9.25426	-3.21012	9.25426	down	2.78982	1.48017	2.78982	up	2.58214	1.36857	2.58214	up	30279	30109
LysoPE(0:0/22:4(7Z,10Z,13Z,16Z)) Esi+19.877737	1.05e-43	3.28e-43	0.000138494				0.000138494	0.000138494	0.000138494	0.000138494	0.000138884					0.000138494	0.000138494		0.000144712	0.000138494	0.000138494	0.000138494		-316708	-18.2728	316708	down	1.09214	0.127157	1.09214	up	1.43759	0.523657	1.43759	up	1.70616	0.770754	1.70616	up	-316708	-18.2728	316708	down	-316708	-18.2728	316708	down	265960	34325
> limit Esi+10.990762	0.000822903	0.000931786					0.000290665					0.000138494				0.000140265			0.000138494		0.000138494		0.000138494	-11242.3	-13.4567	11242.3	down	2.271	1.18333	2.271	up	-1.50336	-0.588189	1.50336	down	2.83118	1.5014	2.83118	up	7.05403	2.81845	7.05403	up	7.14181	2.83629	7.14181	up	13391	15229
C27 H51 N O4	0.000229695	0.000264347	0.000138494				0.000138494		0.000138494	0.000138494	0.000140109	0.000138494	0.000138494			0.000363728			0.000138509		0.000450964		0.000138494	-35172.7	-15.1022	35172.7	down	5.49676	2.45858	5.49676	up	1.29547	0.37347	1.29547	up	-2.3968	-1.26111	2.3968	down	-35172.7	-15.1022	35172.7	down	-3.20564	-1.68061	3.20564	down	479438	223693
C36 H76 N10 O4 P	0	0	0.000138498						0.000138494	0.000144712	0.00013915	0.000138494	0.000138494											-390683	-18.5756	390683	down	-390683	-18.5756	390683	down	-390683	-18.5756	390683	down	-390683	-18.5756	390683	down	-390683	-18.5756	390683	down	-390683	-18.5756	390683	down	192231	160512
C3 H7 N4 O3	0	0	0.000138494						0.000138494	0.000138494	0.000138494	0.000139574	0.000138494											-387006	-18.562	387006	down	-1.06499	-0.0908413	1.06499	down	-1.07587	-0.105499	1.07587	down	-387006	-18.562	387006	down	-387006	-18.562	387006	down	-1.13951	-0.188412	1.13951	down	378967	353856
LysoPC(20:4(5Z,8Z,11Z,14Z)) Esi+18.974894	2.13587e-21	4.68208e-21	0.000138494						0.000138494	0.000138494	0.000138494	0.000138548	0.000138494											-327855	-18.3227	327855	down	-3.00919	-1.58938	3.00919	down	1.47024	0.556053	1.47024	up	1.5785	0.658556	1.5785	up	-327855	-18.3227	327855	down	-327855	-18.3227	327855	down	481031	209396
> limit Esi+10.835424	8.06543e-10	1.18193e-09	0.000138498	0.000138494	0.000185463		0.000138494	0.000138494			0.000138494				0.000138494			0.000473594			0.000138494	0.000138494		-256635	-17.9694	256635	down	-1.07158	-0.0997429	1.07158	down	-16.217	-4.01943	16.217	down	-99.0617	-6.63025	99.0617	down	-256635	-17.9694	256635	down	-256635	-17.9694	256635	down	456789	422424
C21 H37 N6 O4	4.43431e-08	5.87865e-08			0.000138494					0.000138494				0.000138494				0.000138494	0.000138495	0.000138494				-173059	-17.4009	173059	down	-3.77915	-1.91806	3.77915	down	-1.37671	-0.461222	1.37671	down	-2.90045	-1.53628	2.90045	down	-1.43544	-0.521492	1.43544	down	-1.50765	-0.592302	1.50765	down	162691	58604
> limit Esi+9.865093	1.71739e-22	3.90583e-22								0.000138509				0.000138494										-90436.8	-16.4646	90436.8	down	1.10593	0.14526	1.10593	up	1.07093	0.0988674	1.07093	up	1.0218	0.0311069	1.0218	up	1.46766	0.55352	1.46766	up	1.44552	0.531584	1.44552	up	36455	32665
> limit Esi+10.727132	6.47219e-07	8.2211e-07					0.000138494	0.000138494				0.000140536	0.000138494			0.000138619	0.000138494		0.000138502	0.000138494	0.000856589	0.000138494	0.000138494	-247058	-17.9145	247058	down	-1.09385	-0.129412	1.09385	down	-27.4427	-4.77835	27.4427	down	-73.3899	-6.19751	73.3899	down	-247058	-17.9145	247058	down	1.58604	0.66543	1.58604	up	235138	212516
4-Methoxybenzyl phenylacetate Esi+1.1611004	0	0		0.000138494	0.000138494			0.000138494	0.000138494	0.000138495			0.000139154		0.000138494	0.000138494		0.000138494	0.000138494			0.000419319	0.000138494	-322517	-18.299	322517	down	-1.10652	-0.146027	1.10652	down	-322517	-18.299	322517	down	-1.00871	-0.0125179	1.00871	down	-322517	-18.299	322517	down	-1.80485	-0.851881	1.80485	down	424433	334426
2-(4-Methyl-5-thiazolyl)ethyl butanoate	1.14853e-06	1.44107e-06				0.000138494					0.000138494				0.000138494			0.000138494			0.000138494	0.000138494		-2.13453	-1.09392	2.13453	down	-1.41158	-0.497307	1.41158	down	1.01183	0.0169697	1.01183	up	-1.16789	-0.223909	1.16789	down	1.81817	0.862488	1.81817	up	1.89851	0.924868	1.89851	up	421340	426975
Penicillamine	1.94505e-13	3.27859e-13		0.000138494	0.000138494			0.000138494	0.000138494	0.000138502			0.000138494		0.000138547	0.000161001		0.000138494	0.000138494			0.000138494	0.000138494	-4.70219	-2.23333	4.70219	down	1.06357	0.0889092	1.06357	up	-1.50128	-0.586189	1.50128	down	-1.69597	-0.762108	1.69597	down	1.35654	0.43993	1.35654	up	1.23702	0.306871	1.23702	up	453829	487055
Nordihydrocapsaicin	2.8203e-39	8.40426e-39	0.000138494						0.000138494	0.000138494	0.000138655	0.000138494	0.000138494											-121837	-16.8946	121837	down	-1.41882	-0.504692	1.41882	down	-1.25686	-0.329824	1.25686	down	-1.42118	-0.50709	1.42118	down	-121837	-16.8946	121837	down	-121837	-16.8946	121837	down	402519	333100
C48 H79 N O8	1.57716e-34	4.45141e-34				0.000290265																0.000138494		-216906	-17.7267	216906	down	-1.05406	-0.0759563	1.05406	down	-1.19877	-0.261559	1.19877	down	1.04701	0.0662785	1.04701	up	-216906	-17.7267	216906	down	-216906	-17.7267	216906	down	298783	47257
L-2-Amino-5-hydroxypentanoic acid	2.41423e-15	4.46399e-15					0.000138846					0.000273157				0.000138822			0.000138494		0.000138494		0.000138494	-3.28302	-1.71502	3.28302	down	-1.04957	-0.0697918	1.04957	down	1.01991	0.0284367	1.01991	up	-1.17454	-0.2321	1.17454	down	1.01262	0.0180893	1.01262	up	1.08429	0.116747	1.08429	up	450885	400644
> limit Esi+10.726264	1.12043e-07	1.46357e-07						0.000140834					0.000138494				0.000138494			0.000138495		0.000138494	0.000138494	-275079	-18.0695	275079	down	-1.16847	-0.224621	1.16847	down	-12.6088	-3.65636	12.6088	down	-80.1391	-6.32443	80.1391	down	-275079	-18.0695	275079	down	1.49877	0.583782	1.49877	up	248685	225030
C40 H82 N O7 P	4.94151e-40	1.48245e-39	0.000138494				0.000138494		0.000138822	0.000138494	0.000138501	0.000138494	0.000138494			0.000138494			0.000141636		0.000165345		0.000138955	-257907	-17.9765	257907	down	1.38523	0.470125	1.38523	up	1.46532	0.551212	1.46532	up	-1.15129	-0.203247	1.15129	down	-257907	-17.9765	257907	down	-257907	-17.9765	257907	down	936608	177258
C17 H35 N17 O3	6.39203e-16	1.20528e-15		0.000138494			0.000138494	0.000138494	0.000138494			0.000138494	0.000138494	0.000138494	0.00015603				0.000138494	0.000138494	0.000140279	0.000138494		-221132	-17.7545	221132	down	-1.08843	-0.12225	1.08843	down	1.05619	0.0788631	1.05619	up	-8.14062	-3.02514	8.14062	down	-221132	-17.7545	221132	down	-221132	-17.7545	221132	down	256908	164468
> limit Esi+10.737959	2.99604e-09	4.28235e-09			0.000138494			0.000138494		0.000138496			0.000138494	0.000138494			0.000138494	0.000138494	0.000138494			0.000138494	0.000962037	-63711.4	-15.9593	63711.4	down	-1.04613	-0.0650635	1.04613	down	-1.3179	-0.398236	1.3179	down	-9.69726	-3.27758	9.69726	down	2.91555	1.54377	2.91555	up	2.77897	1.47455	2.77897	up	28809	27572
LysoPC(18:2(9Z,12Z)) Esi+18.912987	3.51693e-18	7.0497e-18		0.000138509	0.000138494			0.000138494	0.000138506	0.000138494			0.000138495		0.000138494	0.000138494		0.000138494	0.000138494			0.000138494	0.000138494	-185219	-17.4989	185219	down	-2.87388	-1.523	2.87388	down	1.8013	0.849035	1.8013	up	2.46837	1.30356	2.46837	up	-185219	-17.4989	185219	down	-1.28179	-0.358164	1.28179	down	371195	90585
> limit Esi+10.377998	4.46792e-11	6.91958e-11	0.000138494	0.000139338	0.000138494	0.000138655	0.000138494						0.000138494				0.000138494			0.000138494		0.000138494	0.000138494	-7132	-12.8001	7132	down	2.15025	1.10451	2.15025	up	-1.17332	-0.230592	1.17332	down	-7132	-12.8001	7132	down	-7132	-12.8001	7132	down	7.48714	2.90442	7.48714	up	17240	14791
PC(20:0/18:3(9Z,12Z,15Z))	2.74842e-25	6.54036e-25		0.000138494				0.000138515	0.000139802				0.00013857	0.000138494	0.000138494	0.000138512				0.000138494		0.000138594	0.000138494	-117314	-16.84	117314	down	1.39757	0.482918	1.39757	up	-117314	-16.84	117314	down	1.83757	0.8778	1.83757	up	-117314	-16.84	117314	down	-117314	-16.84	117314	down	66492	29901
> limit Esi+10.834979	0.000596954	0.000679397					0.000138494					0.000138536				0.000160751			0.000138494		0.000138494		0.000138494	-11366.9	-13.4725	11366.9	down	1.8614	0.896392	1.8614	up	-14.9996	-3.90686	14.9996	down	-1.81473	-0.859757	1.81473	down	-11366.9	-13.4725	11366.9	down	6.76567	2.75823	6.76567	up	32682	26840
Gibberellin A38 glucosyl ester	0.000219669	0.000253683	0.000138494						0.000138494	0.000138494	0.000138494	0.000138494	0.000138494											-2.72469	-1.44609	2.72469	down	1.08563	0.11853	1.08563	up	1.21167	0.277	1.21167	up	1.41832	0.504181	1.41832	up	-1.81069	-0.856543	1.81069	down	-1.30433	-0.383306	1.30433	down	213265	118538
Propionyl-L-carnitine	0	0		0.000138494	0.00013962	0.000138494		0.000138506																-222724	-17.7649	222724	down	-1.01823	-0.0260582	1.01823	down	-1.23727	-0.307159	1.23727	down	-1.31701	-0.39727	1.31701	down	1.29907	0.377476	1.29907	up	1.31817	0.398535	1.31817	up	152688	161921
C12 H23 N O2	4.18714e-35	1.19186e-34				0.000673685	0.000138494		0.000140265	0.000138494	0.000138875	0.00024875						0.000140026	0.000138494			0.000138494	0.000138495	-145704	-17.1527	145704	down	-1.22242	-0.289736	1.22242	down	1.14394	0.194017	1.14394	up	-1.49379	-0.578978	1.49379	down	-145704	-17.1527	145704	down	1.52225	0.606209	1.52225	up	204957	196851
Actinamine	0	0	0.000138494	0.000138494	0.000270229	0.000138494	0.000138584	0.000138494	0.000138494		0.000138494	0.000343567										0.00026636		-100108	-16.6112	100108	down	-100108	-16.6112	100108	down	-1.49067	-0.575958	1.49067	down	-100108	-16.6112	100108	down	-100108	-16.6112	100108	down	-100108	-16.6112	100108	down	131642	37738
LysoPE(0:0/18:2(9Z,12Z)) Esi+18.940018	1.60366e-21	3.5445e-21					0.000138494			0.000141636		0.000138494				0.000138494			0.000138494		0.000433069		0.000901204	-95579.2	-16.5444	95579.2	down	-2.57887	-1.36674	2.57887	down	1.40696	0.492584	1.40696	up	2.22401	1.15316	2.22401	up	-95579.2	-16.5444	95579.2	down	-95579.2	-16.5444	95579.2	down	73371	25647
C23 H46 N11 P	6.22704e-18	1.24285e-17																						-184628	-17.4943	184628	down	-4.72419	-2.24007	4.72419	down	-1.64678	-0.719645	1.64678	down	-1.18892	-0.249655	1.18892	down	-184628	-17.4943	184628	down	-3.13229	-1.64722	3.13229	down	181516	80185
C14 H36 N9 O4 P2	1.28317e-13	2.18221e-13	0.000138494				0.000195807		0.000363728	0.000138494	0.000138494		0.000138494			0.000138494			0.000138494		0.000138494		0.000138494	-29875	-14.8667	29875	down	-29875	-14.8667	29875	down	-29875	-14.8667	29875	down	-26.7311	-4.74045	26.7311	down	5.5621	2.47563	5.5621	up	-29875	-14.8667	29875	down	29890	27891
Phenylalanyl-Valine	1.88305e-11	2.94365e-11	0.000138494				0.000138494		0.000138619	0.000138494	0.000156409		0.000138494			0.000138494			0.000159347		0.000195829		0.000138494	-210810	-17.6856	210810	down	-1.17143	-0.228268	1.17143	down	-83.5246	-6.38413	83.5246	down	-1.46483	-0.550736	1.46483	down	-210810	-17.6856	210810	down	1.46692	0.552786	1.46692	up	255448	250204
C21 H49 N6 O4 S	1.21058e-17	2.39072e-17		0.000138494					0.000138494					0.000138494	0.000138494	0.000139847	0.000138494							-177634	-17.4385	177634	down	-2.89441	-1.53327	2.89441	down	-1.40733	-0.492966	1.40733	down	1.12062	0.164295	1.12062	up	-177634	-17.4385	177634	down	-1.59918	-0.677332	1.59918	down	165347	74871
C20 H40 N2 O4	1.95823e-06	2.43865e-06				0.000138529	0.000138494				0.000138494	0.00013851			0.000321186	0.000303651		0.000224196	0.000138494			0.000138494	0.000138494	-32081	-14.9694	32081	down	-3.02508	-1.59697	3.02508	down	-3.19463	-1.67565	3.19463	down	2.3525	1.2342	2.3525	up	-32081	-14.9694	32081	down	-2.01814	-1.01303	2.01814	down	54873	27379
> limit Esi+10.729414	8.96977e-12	1.41377e-11	0.000138495	0.000138494	0.000224494	0.000138495	0.000138494	0.000138494			0.000138494	0.000138494			0.000138494	0.000138494		0.000138494	0.000138494			0.000140305	0.000162404	-235607	-17.846	235607	down	-235607	-17.846	235607	down	-12.8538	-3.68413	12.8538	down	-75.5979	-6.24027	75.5979	down	-235607	-17.846	235607	down	1.55205	0.634176	1.55205	up	219533	196776
Dioctyl hexanedioate	5.00419e-20	1.04712e-19	0.000138494				0.000138494		0.000138494	0.000138494	0.000450964		0.000138494			0.000138494			0.000138494		0.000460522		0.000138494	-74495.9	-16.1849	74495.9	down	1.03578	0.0507183	1.03578	up	-3.03874	-1.60347	3.03874	down	-4.48589	-2.1654	4.48589	down	-74495.9	-16.1849	74495.9	down	-74495.9	-16.1849	74495.9	down	101457	36574
Castaneiolide	0	0	0.000138494		0.000138494	0.000138494	0.000138494	0.000146805	0.000161001					0.000138494	0.000138494	0.000138494	0.000138494							-196372	-17.5832	196372	down	1.04978	0.0700855	1.04978	up	1.07384	0.102774	1.07384	up	-1.34643	-0.42914	1.34643	down	-196372	-17.5832	196372	down	-1.09004	-0.124382	1.09004	down	212632	172610
C18 H36 N2 O4	1.35964e-05	1.64861e-05				0.000138494									0.000138494							0.000138494		-69839.2	-16.0918	69839.2	down	-13.4992	-3.7548	13.4992	down	-8.07601	-3.01364	8.07601	down	-2.64214	-1.40171	2.64214	down	-69839.2	-16.0918	69839.2	down	-6.00129	-2.58527	6.00129	down	31446	18622
> limit Esi+12.634659	0.000756049	0.00085754					0.000138494					0.000138494				0.000138494			0.000169325		0.000138494		0.000139297	-130.486	-7.02775	130.486	down	161.753	7.33765	161.753	up	11.079	3.46976	11.079	up	27.0127	4.75557	27.0127	up	-130.486	-7.02775	130.486	down	863.064	9.75332	863.064	up	1	1
C23 H43 N O4	3.59821e-10	5.36716e-10	0.000139006			0.000138494	0.000517214	0.000355511	0.000138822	0.000138494					0.000138494	0.000138494	0.000138494	0.000138494	0.000138494	0.000138494				-64814.8	-15.984	64814.8	down	2.04033	1.0288	2.04033	up	1.22415	0.291785	1.22415	up	1.19646	0.258767	1.19646	up	1.57227	0.652848	1.57227	up	-64814.8	-15.984	64814.8	down	229460	113266
C48 H76 N11 P	3.8e-44	1.19e-43	0.000138494						0.000138494	0.000138494	0.000138499	0.000377342	0.000138494											-111625	-16.7683	111625	down	1.01955	0.0279388	1.01955	up	1.81795	0.862312	1.81795	up	-1.10758	-0.147417	1.10758	down	-111625	-16.7683	111625	down	-111625	-16.7683	111625	down	151495	100756
C22 H45 N13 S	6.91734e-13	1.14716e-12	0.000138494		0.000138494	0.000138494	0.000138494		0.000138494				0.000138495	0.000138494	0.000138494	0.000138494				0.000138496		0.000138657	0.000138494	-53050.5	-15.6951	53050.5	down	1.46375	0.549671	1.46375	up	1.41507	0.500872	1.41507	up	2.15238	1.10593	2.15238	up	-53050.5	-15.6951	53050.5	down	-15.6592	-3.96894	15.6592	down	170319	61016
> limit Esi+10.729999	0	0	0.000138506						0.000138494	0.000138494			0.000138494											-172442	-17.3957	172442	down	-172442	-17.3957	172442	down	-172442	-17.3957	172442	down	-172442	-17.3957	172442	down	-172442	-17.3957	172442	down	-172442	-17.3957	172442	down	58997	177168
5beta-cholestan-3-one	7.47735e-15	1.35445e-14	0.000138494			0.000138494	0.000139288	0.000138494	0.000138494	0.000138494					0.00013982	0.000138494	0.000138494	0.000138494	0.000138495	0.000138494				-138080	-17.0751	138080	down	-2.05177	-1.03687	2.05177	down	-22.4799	-4.49057	22.4799	down	-138080	-17.0751	138080	down	-138080	-17.0751	138080	down	-138080	-17.0751	138080	down	250243	180623
Novobiocic acid	2.79777e-29	7.5761e-29	0.000138494	0.000138494		0.000271024			0.000138512	0.000138494	0.000138494	0.000138494	0.000138494	0.000138494		0.000138494	0.000138494	0.000138494			0.000138494	0.000138494		-102826	-16.6499	102826	down	2.03099	1.02219	2.03099	up	1.2738	0.349138	1.2738	up	1.42328	0.509218	1.42328	up	-3.52135	-1.81613	3.52135	down	-3.15255	-1.65652	3.15255	down	82098	85188
LysoPC(18:1(11Z)) Esi+19.676394	9.92342e-22	2.21165e-21	0.000140373			0.000138494	0.000138494		0.000160751	0.000138494			0.000138494		0.000138494	0.000138494		0.000138494	0.000138494			0.000673685	0.000138494	-271778	-18.0521	271778	down	-2.83441	-1.50305	2.83441	down	1.5518	0.633942	1.5518	up	2.13638	1.09517	2.13638	up	-271778	-18.0521	271778	down	-271778	-18.0521	271778	down	253915	89478
LysoPE(0:0/22:5(4Z,7Z,10Z,13Z,16Z)) Esi+19.287546	1.51773e-35	4.348e-35	0.000138494		0.000142824	0.000138494	0.000138494		0.000138494				0.000138494	0.000138494	0.000138494	0.000157019				0.000138494		0.000138494	0.000138494	-184046	-17.4897	184046	down	1.56106	0.642523	1.56106	up	1.62684	0.70207	1.62684	up	2.27489	1.18579	2.27489	up	-184046	-17.4897	184046	down	1.07949	0.110352	1.07949	up	195497	12545
C13 H20 N5 O2	2.69568e-28	7.12621e-28	0.000138494				0.000138494		0.000138494	0.000138494	0.000856589		0.000138494			0.000138494			0.0004828		0.000138494		0.000172728	-113610	-16.7937	113610	down	-5.55745	-2.47442	5.55745	down	-113610	-16.7937	113610	down	-113610	-16.7937	113610	down	-113610	-16.7937	113610	down	-113610	-16.7937	113610	down	92975	99617
1-Naphthylacetylspermine	6.15665e-09	8.62447e-09			0.000138588					0.000138494				0.00013866				0.000138494	0.000138494	0.000138496				-49517.5	-15.5957	49517.5	down	-12.5215	-3.64634	12.5215	down	-387.539	-8.5982	387.539	down	-49517.5	-15.5957	49517.5	down	-49517.5	-15.5957	49517.5	down	-49517.5	-15.5957	49517.5	down	15741	7281
> limit Esi+11.130132	2.01616e-10	3.05167e-10	0.000138494	0.000138494	0.000138494	0.000138494	0.000139471	0.000138494				0.000138494				0.000138494			0.000138494		0.000138643		0.000138494	-159475	-17.283	159475	down	-1.0707	-0.0985565	1.0707	down	-1.3857	-0.470613	1.3857	down	-13.0387	-3.70473	13.0387	down	1.12428	0.169003	1.12428	up	1.09324	0.128616	1.09324	up	140472	125217
> limit Esi+13.709519	2.50614e-11	3.90852e-11	0.000138494	0.000138494	0.000138494	0.000138555	0.000138554	0.000138494			0.000138494	0.000138494	0.000138494		0.000138494	0.000138494	0.000138494	0.0001392	0.000138494	0.000138495				-49919.6	-15.6073	49919.6	down	-2.40157	-1.26398	2.40157	down	-1.11666	-0.159186	1.11666	down	-1.40233	-0.487825	1.40233	down	1.49079	0.576081	1.49079	up	1.56808	0.649003	1.56808	up	33024	29829
LysoPE(0:0/16:0)	2.32415e-27	5.81039e-27		0.000138494	0.000138512				0.000138516	0.000159347					0.000138494	0.000162291	0.000138494	0.000138494	0.000138494	0.000138494				-80098.1	-16.2895	80098.1	down	-1.16449	-0.2197	1.16449	down	1.13202	0.178894	1.13202	up	1.61277	0.689545	1.61277	up	-2.0041	-1.00295	2.0041	down	-1.67875	-0.747387	1.67875	down	63693	16655
> limit Esi+12.045513	9.25792e-05	0.000108893		0.000138494	0.000138494	0.000138494	0.000138494	0.000138494	0.000138494	0.000138521	0.000138494	0.000184249	0.000962037											-14086.6	-13.782	14086.6	down	1.65685	0.728446	1.65685	up	-1.79393	-0.843121	1.79393	down	1.96272	0.972853	1.96272	up	9.10685	3.18695	9.10685	up	7.9529	2.99148	7.9529	up	15299	12966
C26 H48 N2 O3	3.19295e-08	4.29264e-08			0.000138494					0.000138494				0.000138494				0.000138518	0.000138955	0.000138494				-11345.6	-13.4698	11345.6	down	-3.15395	-1.65716	3.15395	down	-2.12709	-1.08888	2.12709	down	-11345.6	-13.4698	11345.6	down	5.58872	2.48252	5.58872	up	3.09111	1.62813	3.09111	up	125552	81779
C22 H42 N8 O P	3.0046e-33	8.40909e-33		0.000641149	0.000198884	0.000288851		0.000138494	0.000138494	0.000138494	0.000138494		0.000138494			0.000138494			0.000138544		0.000138494		0.000138496	-129134	-16.9785	129134	down	-1.19319	-0.254826	1.19319	down	-1.20837	-0.27306	1.20837	down	-1.08588	-0.118862	1.08588	down	-129134	-16.9785	129134	down	-1.29635	-0.374451	1.29635	down	151469	75285
> limit Esi+10.718722	7.55157e-20	1.57521e-19							0.000138494	0.000138494			0.000138494											-223874	-17.7723	223874	down	-2.33738	-1.22489	2.33738	down	-62.0362	-5.95504	62.0362	down	-223874	-17.7723	223874	down	-223874	-17.7723	223874	down	-223874	-17.7723	223874	down	278151	244515
C3 H6 N2 O5	2.34822e-06	2.91617e-06				0.000138494					0.000140279				0.000138494			0.000138494			0.000138856	0.000141299		-9656.96	-13.2374	9656.96	down	-2.81222	-1.49171	2.81222	down	1.12054	0.1642	1.12054	up	-9656.96	-13.2374	9656.96	down	23.6115	4.56142	23.6115	up	23.5619	4.55838	23.5619	up	1	171778
Enniatin B	1.06374e-25	2.55414e-25							0.000139847	0.000138494	0.000138494					0.000138495	0.000138494		0.000138494	0.000138494	0.000138499	0.000138494		-45799.7	-15.4831	45799.7	down	-1.92244	-0.942939	1.92244	down	-45799.7	-15.4831	45799.7	down	-45799.7	-15.4831	45799.7	down	-45799.7	-15.4831	45799.7	down	-45799.7	-15.4831	45799.7	down	83207	52641
Isoleucyl-Isoleucine	1.4e-45	4.2e-45				0.000301817																0.000167082		-55260.3	-15.754	55260.3	down	-1.17141	-0.228243	1.17141	down	-1.57308	-0.653595	1.57308	down	-55260.3	-15.754	55260.3	down	-55260.3	-15.754	55260.3	down	-55260.3	-15.754	55260.3	down	29634	32629
Isoleucyl-Isoleucine Esi+4.5048084	4.51113e-16	8.55448e-16	0.000138846						0.000303651	0.000138494	0.000433069	0.000164792												-3.04547	-1.60666	3.04547	down	-1.10186	-0.13994	1.10186	down	-1.16385	-0.218906	1.16385	down	-1.16418	-0.219316	1.16418	down	1.72321	0.785095	1.72321	up	1.65948	0.730732	1.65948	up	217322	230718
C5 H13 N4 O2	0	0	0.000139079						0.000138494	0.000138494	0.000138494	0.000138494	0.000138494											-6.83935	-2.77386	6.83935	down	-1.22625	-0.294258	1.22625	down	-1.19383	-0.255596	1.19383	down	-1.40422	-0.489769	1.40422	down	-156895	-17.2594	156895	down	1.09003	0.124365	1.09003	up	122178	109023
> limit Esi+10.5968275	4.54892e-11	7.03686e-11	0.000138494	0.000138494	0.000138494	0.000138494	0.000139221	0.000138494			0.000460522	0.000139938			0.000138494	0.000138494		0.000138975	0.000138494			0.000138494	0.000138494	-56209.2	-15.7785	56209.2	down	-2.10815	-1.07598	2.10815	down	-1.59996	-0.678037	1.59996	down	-1.25915	-0.332451	1.25915	down	1.78429	0.835354	1.78429	up	1.84924	0.88693	1.84924	up	26260	24645
Apimaysin	0	0	0.000138494			0.000138494	0.000138514		0.000138494	0.000169325			0.00014075		0.000138494	0.000138494		0.000873711	0.000138494			0.000138494	0.000164963	2.24448	1.16638	2.24448	up	-142653	-17.1221	142653	down	-142653	-17.1221	142653	down	-142653	-17.1221	142653	down	1.54619	0.628714	1.54619	up	1.64022	0.713888	1.64022	up	173644	163179
C27 H42 O4 P S	0.000318282	0.000365668	0.000445856						0.000138494	0.000138494	0.000138494	0.000138494	0.000138494											-55.8672	-5.80393	55.8672	down	-3.53634	-1.82226	3.53634	down	-55.8672	-5.80393	55.8672	down	-55.8672	-5.80393	55.8672	down	-55.8672	-5.80393	55.8672	down	255.779	7.99876	255.779	up	1	1
C43 H80 N2 O7 P	0	0		0.000138494					0.000138494					0.000138494	0.000139944	0.000138494	0.000138528							-575356	-19.1341	575356	down	-575356	-19.1341	575356	down	-575356	-19.1341	575356	down	-575356	-19.1341	575356	down	-575356	-19.1341	575356	down	-575356	-19.1341	575356	down	521828	661587
C11 H28 N3 O3 P3 S2	0	0	0.000138494				0.000138494		0.000138494	0.000138495	0.000138494		0.000138495			0.000138494			0.000138494		0.000138494		0.000138494	-238133	-17.8614	238133	down	-1.02427	-0.0345993	1.02427	down	-1.15822	-0.211908	1.15822	down	-1.11727	-0.159973	1.11727	down	-238133	-17.8614	238133	down	-238133	-17.8614	238133	down	232184	225466
Methyl 1-methoxy-1H-indole-3-carboxylate	0.000221852	0.000255762	0.000138494						0.000138495	0.000138494	0.000138495	0.000138494	0.000901204											-3.48212	-1.79997	3.48212	down	-1.13789	-0.186359	1.13789	down	-1.37575	-0.460217	1.37575	down	1.1075	0.147301	1.1075	up	1.77881	0.830912	1.77881	up	1.75783	0.813795	1.75783	up	230187	229997
C14 H31 N	4.97716e-07	6.35231e-07						0.000138494					0.000138494				0.000138494			0.000138494		0.000138494	0.000138494	-115241	-16.8143	115241	down	-3.07553	-1.62084	3.07553	down	-1.11946	-0.1628	1.11946	down	-13.2369	-3.72649	13.2369	down	-1.69976	-0.765333	1.69976	down	-1.43075	-0.516768	1.43075	down	119743	81826
C27 H53 N O3	4.90802e-07	6.27606e-07						0.000168516					0.000138494				0.000138494			0.000163926		0.000138494	0.000138494	-71923	-16.1342	71923	down	2.30466	1.20455	2.30466	up	-6.26893	-2.64822	6.26893	down	-5.16939	-2.36999	5.16939	down	-71923	-16.1342	71923	down	-71923	-16.1342	71923	down	227747	101219
C22 H45 N O6	8.37481e-16	1.57028e-15	0.000138494				0.000138494		0.000138494	0.000138494	0.000138494		0.000138494			0.000138494			0.000138495		0.000138494		0.000138494	-20570.8	-14.3283	20570.8	down	-20570.8	-14.3283	20570.8	down	-2.61005	-1.38408	2.61005	down	1.68256	0.75066	1.68256	up	-20570.8	-14.3283	20570.8	down	-20570.8	-14.3283	20570.8	down	19590	9116
C13 H42 N14 O12 P3 S	1.9029e-15	3.54108e-15	0.000138494			0.000138494	0.000925788								0.000138494									-55400.9	-15.7576	55400.9	down	2.1348	1.0941	2.1348	up	-2.24988	-1.16985	2.24988	down	-55400.9	-15.7576	55400.9	down	3.13248	1.6473	3.13248	up	3.6008	1.84832	3.6008	up	106374	74212
C7 H16 N5 O2	1.55943e-13	2.64192e-13	0.000138584				0.000138494		0.000138494	0.0004828	0.000138494		0.000138494			0.000138494			0.000146586		0.000294683		0.000754942	-83875.6	-16.356	83875.6	down	-1.18432	-0.244064	1.18432	down	-1.55056	-0.632789	1.55056	down	-4.68032	-2.22661	4.68032	down	-1.03926	-0.055563	1.03926	down	-1.27916	-0.3552	1.27916	down	51174	91541
C4 H9 N3 O2	0	0	0.000138494						0.000138494	0.000138494	0.000235265	0.000138494	0.000138494											-249025	-17.9259	249025	down	-1.25145	-0.323595	1.25145	down	-1.35212	-0.435226	1.35212	down	-1.37662	-0.461134	1.37662	down	-249025	-17.9259	249025	down	-249025	-17.9259	249025	down	273642	261675
> limit Esi+10.765675	2.5145e-12	4.05418e-12	0.000195807	0.000138495	0.000138494			0.000138494			0.000138494	0.000138494			0.000138667			0.000138494	0.000138494			0.000240608	0.000138494	-62960.1	-15.9421	62960.1	down	-1.0149	-0.0213308	1.0149	down	-1.06937	-0.0967627	1.06937	down	-6.96444	-2.80001	6.96444	down	-62960.1	-15.9421	62960.1	down	1.40559	0.491175	1.40559	up	29929	26573
> limit Esi+9.5638	2.061e-38	6.08726e-38		0.000138494										0.000138494		0.000138526	0.000138494							-56857.8	-15.7951	56857.8	down	-1.41673	-0.502566	1.41673	down	-1.7319	-0.792358	1.7319	down	-56857.8	-15.7951	56857.8	down	-56857.8	-15.7951	56857.8	down	-1.14264	-0.192368	1.14264	down	22156	17955
> limit Esi+10.730272	1.28823e-18	2.59787e-18		0.000138494		0.000138494																		-146268	-17.1583	146268	down	-1.50944	-0.594011	1.50944	down	-36.4037	-5.18602	36.4037	down	-146268	-17.1583	146268	down	-146268	-17.1583	146268	down	-1.20208	-0.26553	1.20208	down	174181	163388
C51 H56 N3 S	7.31896e-09	1.01992e-08			0.000138494	0.000138494				0.000138494	0.000138494			0.000138494	0.000138494				0.000138494	0.000138494	0.000138494	0.000138494		-8933.24	-13.125	8933.24	down	-3.20065	-1.67837	3.20065	down	-8933.24	-13.125	8933.24	down	-1.2646	-0.338683	1.2646	down	-8933.24	-13.125	8933.24	down	8.4165	3.07322	8.4165	up	24147	22619
Cycloalliin	2.70426e-09	3.87776e-09			0.000138494			0.000138494		0.000138494			0.000138494	0.000138494			0.000138494	0.000138494	0.000138494			0.000138555	0.000138498	-2.47305	-1.30629	2.47305	down	1.00812	0.011673	1.00812	up	-1.34496	-0.427565	1.34496	down	-6.68432	-2.74078	6.68432	down	-206761	-17.6576	206761	down	1.61891	0.695025	1.61891	up	208790	207013
C23 H35 N22 O4 P	0	0	0.000138494						0.000138494	0.000138494	0.000138494	0.000138494	0.000563623											1.83031	0.872086	1.83031	up	-1.03649	-0.0517063	1.03649	down	-154188	-17.2343	154188	down	-1.03029	-0.043045	1.03029	down	-154188	-17.2343	154188	down	1.44471	0.530775	1.44471	up	222370	205148
Fluenetil	0	0											0.000138494		0.000138494							0.000138494	0.000138494	-499573	-18.9303	499573	down	-499573	-18.9303	499573	down	1.44092	0.526993	1.44092	up	-499573	-18.9303	499573	down	-499573	-18.9303	499573	down	-8.07024	-3.01261	8.07024	down	562148	520902
C44 H86 N2 O21	5.6e-45	1.8e-44		0.000138494	0.000138494	0.000138494	0.000138494	0.000138513	0.000138494	0.000138494	0.000138494	0.000146333	0.000162404				0.000138494			0.000200264		0.000138494	0.000138494	-83274.5	-16.3456	83274.5	down	-83274.5	-16.3456	83274.5	down	1.18066	0.239597	1.18066	up	1.48251	0.568043	1.48251	up	-83274.5	-16.3456	83274.5	down	-83274.5	-16.3456	83274.5	down	77824	37615
Corydaline	7.83487e-11	1.20502e-10		0.000138494	0.000138494		0.000146616		0.000138494	0.000138544		0.000138494			0.000138569		0.000138494	0.000138494		0.000138494	0.000214692		0.000138494	-2.46328	-1.30058	2.46328	down	-1.10269	-0.141026	1.10269	down	1.07596	0.105623	1.07596	up	1.08516	0.117908	1.08516	up	1.42445	0.510408	1.42445	up	1.45411	0.540134	1.45411	up	195603	182656
Isoleucyl-Valine	0	0	0.000138494				0.000138494		0.000138494	0.000138494	0.000146462		0.000138494			0.000138494			0.000138494		0.000138494		0.000138494	-106743	-16.7038	106743	down	-1.13183	-0.178656	1.13183	down	-1.56	-0.641544	1.56	down	-106743	-16.7038	106743	down	-106743	-16.7038	106743	down	-106743	-16.7038	106743	down	155365	157067
> limit Esi+10.709597	3.87042e-17	7.57627e-17			0.000138494		0.000138494			0.000138494		0.000138502		0.000138494		0.000389524		0.000138494		0.000138494	0.000138494		0.000138494	-113164	-16.7881	113164	down	-113164	-16.7881	113164	down	-113164	-16.7881	113164	down	-98.4742	-6.62167	98.4742	down	-113164	-16.7881	113164	down	-113164	-16.7881	113164	down	136759	121768
> limit Esi+9.729408	2.32021e-14	4.13495e-14		0.000176792		0.000138495			0.000157019		0.000143105			0.000138494		0.000162013	0.000138494	0.000138494			0.000138494	0.000138494		-112332	-16.7774	112332	down	-1.13118	-0.177824	1.13118	down	-1.38836	-0.473387	1.38836	down	-5.6706	-2.5035	5.6706	down	1.08435	0.116837	1.08435	up	-1.02261	-0.0322552	1.02261	down	88063	78969
Pepstatin	8.25307e-14	1.418e-13	0.000140868			0.00081301	0.000138494		0.000138494	0.000138494			0.000138494		0.000138494	0.000138494		0.000140303	0.000138495			0.000138494	0.000139243	-36694.6	-15.1633	36694.6	down	1.78988	0.839866	1.78988	up	-4.50584	-2.1718	4.50584	down	-36694.6	-15.1633	36694.6	down	-36694.6	-15.1633	36694.6	down	-36694.6	-15.1633	36694.6	down	68872	49776
PC(22:2(13Z,16Z)/20:1(11Z))	0	0	0.000138494			0.000138494	0.000138494		0.000138494	0.000139201			0.000138494		0.000138494	0.000138494		0.000138494	0.000138494			0.000140807	0.000138494	-112728	-16.7825	112728	down	1.11042	0.151106	1.11042	up	-112728	-16.7825	112728	down	-1.09543	-0.131502	1.09543	down	-112728	-16.7825	112728	down	-112728	-16.7825	112728	down	182815	149138
Ciguatoxin 4A	0.000158542	0.000184367	0.000138494						0.000138494	0.000138494	0.000138494	0.000155366	0.000138494											-12845.3	-13.6489	12845.3	down	1.22645	0.294484	1.22645	up	-12.8006	-3.67814	12.8006	down	1.29383	0.371651	1.29383	up	6.46343	2.6923	6.46343	up	5.36091	2.42248	5.36091	up	9567	14235
1-Hydroxypentane-1,2,5-tricarboxylate	1.12758e-27	2.86183e-27	0.000138494						0.000138494	0.000138495	0.000138643	0.000138494	0.000138494											26.9655	4.75304	26.9655	up	2.22852	1.15608	2.22852	up	-33682.9	-15.0397	33682.9	down	2.44791	1.29155	2.44791	up	-33682.9	-15.0397	33682.9	down	-33682.9	-15.0397	33682.9	down	76679	85074
Metanephrine	3.95532e-08	5.26456e-08			0.000138494					0.000146586				0.000138494				0.000138494	0.000138494	0.000138494				-51978.7	-15.6656	51978.7	down	2.47278	1.30613	2.47278	up	-11.9553	-3.57957	11.9553	down	3.85845	1.94802	3.85845	up	-51978.7	-15.6656	51978.7	down	5.27481	2.39912	5.27481	up	1	89503
5-Oxoavermectin ''2a'' aglycone	1.85412e-10	2.80959e-10	0.000138494	0.000461824		0.000138494	0.000711562			0.000138494	0.000138494		0.000138494	0.000138494	0.000251661		0.000230706	0.00025432	0.000144768		0.000138494	0.000138494	0.000138494	-99382.6	-16.6007	99382.6	down	-49.4488	-5.62786	49.4488	down	-25.8992	-4.69483	25.8992	down	-99382.6	-16.6007	99382.6	down	-99382.6	-16.6007	99382.6	down	-99382.6	-16.6007	99382.6	down	102008	48503
Glycerophosphocholine	0	0		0.00061662	0.000138494				0.000138494	0.000138494					0.000138494	0.000390068	0.000138494	0.000138494	0.000138494	0.000142368				-253600	-17.9522	253600	down	1.14737	0.198332	1.14737	up	-1.24244	-0.313177	1.24244	down	1.67098	0.740694	1.67098	up	-253600	-17.9522	253600	down	2.16106	1.11174	2.16106	up	265187	250399
PC(20:2(11Z,14Z)/20:1(11Z))	4.01494e-16	7.63526e-16																				0.000138494		-24656.5	-14.5897	24656.5	down	3.6341	1.8616	3.6341	up	1.67785	0.746615	1.67785	up	3.93994	1.97817	3.93994	up	-24656.5	-14.5897	24656.5	down	-24656.5	-14.5897	24656.5	down	291484	97000
> limit Esi+12.109333	4.25011e-14	7.46565e-14	0.000138494						0.000138494	0.000138494	0.000138856	0.000138494	0.000138538											-8012.58	-12.9681	8012.58	down	1.17963	0.238338	1.17963	up	-8012.58	-12.9681	8012.58	down	-8012.58	-12.9681	8012.58	down	-8012.58	-12.9681	8012.58	down	9.59034	3.26158	9.59034	up	26660	19182
C17 H33 N O3	6.116e-16	1.15486e-15	0.000138521				0.000138494		0.000138494	0.000138494	0.000138494		0.000172728			0.000138494			0.000138494		0.000192354		0.000138502	-38537.1	-15.234	38537.1	down	-1.36126	-0.444945	1.36126	down	-268.976	-8.07133	268.976	down	-38537.1	-15.234	38537.1	down	-38537.1	-15.234	38537.1	down	-38537.1	-15.234	38537.1	down	17350	24475
C14 H26 N12 O14 P3 S	1.05315e-26	2.575e-26																						-99319.3	-16.5998	99319.3	down	-1.16414	-0.219259	1.16414	down	-2.2243	-1.15335	2.2243	down	-99319.3	-16.5998	99319.3	down	-99319.3	-16.5998	99319.3	down	1.1396	0.188526	1.1396	up	73265	66359
2-Phenylethyl beta-D-glucopyranoside	1.17711e-05	1.42989e-05	0.000138494		0.000138494			0.000138494	0.000162291		0.000138494	0.000138494		0.000138494			0.000316799	0.000138494	0.000138494			0.000155682	0.000138494	-4.2469	-2.08641	4.2469	down	1.08125	0.112698	1.08125	up	1.18926	0.250063	1.18926	up	1.54863	0.630991	1.54863	up	-1.42848	-0.514485	1.42848	down	-1.23443	-0.30385	1.23443	down	93441	54418
> limit Esi+10.470666	1.87555e-11	2.93536e-11																						-17985.1	-14.1345	17985.1	down	1.86194	0.896809	1.86194	up	1.80839	0.854705	1.80839	up	1.26616	0.340456	1.26616	up	3.89759	1.96258	3.89759	up	4.0067	2.00242	4.0067	up	18631	13024
Stearoylethanolamide	1.23878e-07	1.61659e-07					0.000142706					0.000138494				0.000138496			0.000836937		0.000138494		0.000167722	-20657.9	-14.3344	20657.9	down	-1.31197	-0.391731	1.31197	down	1.73704	0.796628	1.73704	up	3.31599	1.72944	3.31599	up	1.68535	0.753048	1.68535	up	1.89083	0.919018	1.89083	up	134784	45684
<none> Esi+2.1005998	0	0	0.000138494	0.000138494	0.000138494	0.000138494	0.000138494		0.000138494	0.000138494	0.000138494	0.000147563	0.000145828	0.000138494			0.000138494	0.000138494	0.000138494	0.000138494		0.000138494	0.000138494	-128404	-16.9703	128404	down	-128404	-16.9703	128404	down	-128404	-16.9703	128404	down	-128404	-16.9703	128404	down	2.11786	1.08261	2.11786	up	-128404	-16.9703	128404	down	115967	136994
C21 H42 N7 O5 P	2.00918e-27	5.04183e-27	0.000177862			0.000138494	0.000138494		0.000138495	0.000138494			0.000138494		0.000138494	0.000138494		0.000139334	0.000138495			0.000138626	0.000138499	-78739.4	-16.2648	78739.4	down	-5.40527	-2.43437	5.40527	down	-1.21265	-0.278166	1.21265	down	-78739.4	-16.2648	78739.4	down	-78739.4	-16.2648	78739.4	down	-78739.4	-16.2648	78739.4	down	64214	54209
PI(20:2(11Z,14Z)/18:2(9Z,12Z))	0	0	0.000138494				0.000138494		0.000138494	0.000138494	0.000138494		0.000138494			0.000140275			0.000138494		0.000138494		0.000144216	-129933	-16.9874	129933	down	-129933	-16.9874	129933	down	-1.41124	-0.49696	1.41124	down	-1.95931	-0.970348	1.95931	down	-129933	-16.9874	129933	down	1.12851	0.174418	1.12851	up	84502	43268
C6 H14 N2 O3 P	0.000519461	0.000593225	0.000138494						0.000138494	0.000193267	0.000294683	0.000138494	0.000138496											-33936.4	-15.0505	33936.4	down	2.13026	1.09103	2.13026	up	-17.3531	-4.11712	17.3531	down	-2.51515	-1.33064	2.51515	down	4.26587	2.09284	4.26587	up	4.2636	2.09207	4.2636	up	64436	61986
C38 H74 N2 O2 P3 S	2.9514e-06	3.65503e-06				0.000139951	0.000138496				0.000138494	0.000138494			0.000138494	0.000138494		0.000138494	0.000138497			0.000138494	0.000138494	-51.7378	-5.69315	51.7378	down	-51.7378	-5.69315	51.7378	down	-1.14466	-0.194916	1.14466	down	-51.7378	-5.69315	51.7378	down	1292.62	10.3361	1292.62	up	946.708	9.88678	946.708	up	1	1
C22 H44 N2 O4	0.000865531	0.000979223					0.000138495					0.000138494				0.000138494			0.000138494		0.000138494		0.000138494	-18019.2	-14.1372	18019.2	down	-6.93645	-2.7942	6.93645	down	-5.14394	-2.36287	5.14394	down	4.77491	2.25547	4.77491	up	1.26007	0.333507	1.26007	up	1.69903	0.764714	1.69903	up	24522	18534
PC(18:2(9Z,12Z)/22:0)	0	0		0.000138494	0.000138494			0.000983041	0.000138494	0.000138494			0.000138494		0.000234096	0.000138494		0.000138494	0.000138494			0.000138495	0.000138494	-121347	-16.8888	121347	down	-121347	-16.8888	121347	down	-121347	-16.8888	121347	down	-1.04592	-0.0647697	1.04592	down	-121347	-16.8888	121347	down	-121347	-16.8888	121347	down	206223	229615
C39 H80 N19 O10	3.23339e-11	5.01928e-11	0.000138496	0.000271584			0.000138494			0.000138495	0.000214692		0.000164963	0.000138494	0.000181444		0.000138494		0.000138494		0.000138494		0.000138494	-50470.9	-15.6232	50470.9	down	-2.65002	-1.406	2.65002	down	1.21214	0.277562	1.21214	up	2.24571	1.16717	2.24571	up	-1.25044	-0.322433	1.25044	down	-1.44025	-0.526318	1.44025	down	49958	13814
C37 H65 N2 O21	2.80934e-06	3.48232e-06				0.000138494					0.000138494				0.000138494			0.000138494			0.000138494	0.000138517		-13800	-13.7524	13800	down	3.213	1.68392	3.213	up	-1.81491	-0.859895	1.81491	down	1.79731	0.845837	1.79731	up	6.97782	2.80278	6.97782	up	5.77098	2.52882	5.77098	up	16942	13353
N8-Acetylspermidine	3.18431e-36	9.20142e-36	0.000138494				0.000138494																	-134477	-17.037	134477	down	1.13222	0.179157	1.13222	up	1.59534	0.673861	1.59534	up	1.745	0.803228	1.745	up	1.77399	0.827	1.77399	up	1.69646	0.762529	1.69646	up	198471	191470
> limit Esi+12.583647	7.61444e-08	9.99536e-08				0.000138494		0.000138494			0.000138494		0.000138494		0.000138494		0.000138494	0.000138513		0.000138494	0.0001385		0.000138557	-3053.39	-11.5762	3053.39	down	3.76248	1.91168	3.76248	up	-7.24831	-2.85764	7.24831	down	-3053.39	-11.5762	3053.39	down	-3053.39	-11.5762	3053.39	down	12.4499	3.63806	12.4499	up	8394	1
Amino acid(Arg-) Esi+1.296263	3.74998e-26	9.0857e-26	0.000138494			0.000149977	0.000138494		0.000138494						0.000511438	0.000822581		0.000138494				0.000138494		-152038	-17.2141	152038	down	3.35587	1.74669	3.35587	up	-152038	-17.2141	152038	down	1.938	0.954565	1.938	up	4.28272	2.09853	4.28272	up	-152038	-17.2141	152038	down	1	683507
LysoPC(20:0)	3.62149e-09	5.13236e-09			0.000138494					0.000138494				0.000138494				0.000138494	0.000151249	0.000154533				-24459.2	-14.5781	24459.2	down	-1.2751	-0.350606	1.2751	down	1.63359	0.708042	1.63359	up	-1.22359	-0.291115	1.22359	down	-24459.2	-14.5781	24459.2	down	1.3662	0.450169	1.3662	up	69645	32620
C26 H34 N	7.59076e-05	8.95992e-05	0.000138494						0.000138494	0.000138494	0.000139656	0.000138538	0.000138494											-95982.5	-16.5505	95982.5	down	-3.20863	-1.68196	3.20863	down	-5.50385	-2.46044	5.50385	down	-33.8068	-5.07924	33.8068	down	-95982.5	-16.5505	95982.5	down	-22.195	-4.47216	22.195	down	91710	43409
> limit Esi+9.738324	2.50448e-26	6.09013e-26							0.000138494	0.000138494														-65965.8	-16.0094	65965.8	down	-1.13132	-0.178013	1.13132	down	-1.11283	-0.154229	1.11283	down	-1.1252	-0.170177	1.1252	down	1.6215	0.697329	1.6215	up	1.58097	0.660812	1.58097	up	27444	10631
alpha-Solamarine	2.11778e-21	4.65005e-21	0.000162832				0.00013855		0.000138494	0.000138494	0.000138494		0.000138494			0.000138494			0.000138494		0.000138494		0.000139181	-52186.7	-15.6714	52186.7	down	-2.40783	-1.26773	2.40783	down	-1.25484	-0.327504	1.25484	down	1.05448	0.0765305	1.05448	up	-52186.7	-15.6714	52186.7	down	-52186.7	-15.6714	52186.7	down	51756	31578
L-Menthone 1,2-glycerol ketal	0	0		0.000138494	0.000138494	0.000139457			0.000138494	0.000138494	0.000138495					0.000138494	0.000138494		0.000138494	0.000438215	0.000138494	0.000138494		-176495	-17.4293	176495	down	1.15871	0.212524	1.15871	up	-1.1665	-0.222187	1.1665	down	-1.11466	-0.156609	1.11466	down	1.28047	0.356668	1.28047	up	-176495	-17.4293	176495	down	169377	169865
C15 H37 N7 O3 P3 S2	0	0	0.000139471				0.00023434		0.000158424	0.000138494	0.000143959		0.000138494			0.000138494			0.000156934		0.000138494		0.000138494	-253732	-17.9529	253732	down	-1.022	-0.0313969	1.022	down	1.31104	0.390713	1.31104	up	1.46766	0.553522	1.46766	up	-253732	-17.9529	253732	down	1.38986	0.474943	1.38986	up	294000	282113
254.1521@16.911314	1.11597e-14	2.00514e-14		0.000138494	0.000138494			0.000138494	0.000138526	0.000138494			0.000138494		0.000138671	0.000138494		0.000288851	0.000138494			0.000138494	0.000138494	-1.05185	-0.0729294	1.05185	down	1.02851	0.0405502	1.02851	up	-1.05802	-0.0813675	1.05802	down	-1.28532	-0.362129	1.28532	down	1.76367	0.818584	1.76367	up	1.75141	0.808514	1.75141	up	159821	166792
C22 H10 N3 P	0	0	0.000138494			0.000139052	0.000138502		0.000138494	0.00013918			0.000138494		0.000138494	0.000322159		0.000138494	0.000138494			0.000308893	0.000138494	-145530	-17.151	145530	down	-1.54151	-0.624348	1.54151	down	-1.52733	-0.611012	1.52733	down	-145530	-17.151	145530	down	-145530	-17.151	145530	down	-1.35682	-0.440229	1.35682	down	192614	202884
Isoleucyl-Threonine	3.56619e-11	5.52945e-11	0.000138494						0.000389524	0.000836937	0.000138494	0.000151218	0.000754942											-43126.8	-15.3963	43126.8	down	1.07874	0.109347	1.07874	up	-2.3612	-1.23952	2.3612	down	-46.5802	-5.54165	46.5802	down	-43126.8	-15.3963	43126.8	down	-43126.8	-15.3963	43126.8	down	32836	60465
Taurine	0	0																0.000138494	0.000279828					-549665	-19.0682	549665	down	-5.44779	-2.44567	5.44779	down	-1.05465	-0.0767574	1.05465	down	-549665	-19.0682	549665	down	-549665	-19.0682	549665	down	-549665	-19.0682	549665	down	526397	512199
Dutasteride	0.000461767	0.00052779	0.000139221						0.000162013	0.000138658	0.000192354	0.000138494	0.000138494											-5074.02	-12.3089	5074.02	down	8.39422	3.0694	8.39422	up	-1.40599	-0.491588	1.40599	down	1.66841	0.738472	1.66841	up	22.4594	4.48925	22.4594	up	18.5043	4.20979	18.5043	up	10845	9729
C14 H31 N O	1.05344e-14	1.89533e-14					0.000158502					0.000138494				0.000138494			0.000139093		0.000138959		0.000138494	-16078.2	-13.9728	16078.2	down	1.36764	0.45169	1.36764	up	5.25378	2.39335	5.25378	up	7.5792	2.92204	7.5792	up	-16078.2	-13.9728	16078.2	down	-16078.2	-13.9728	16078.2	down	15437	10144
201.1726@1.509966	1.6706e-12	2.72314e-12		0.000138494	0.000138494			0.000138494	0.000138494				0.000138494		0.000138494	0.000138494		0.000138494				0.000138494	0.000138494	1.41134	0.497067	1.41134	up	1.04538	0.064024	1.04538	up	-1.10596	-0.145296	1.10596	down	-1.29119	-0.3687	1.29119	down	1.44483	0.530901	1.44483	up	1.34779	0.430599	1.34779	up	159220	170950
MG(0:0/18:1(11Z)/0:0)	9.31999e-05	0.000109526	0.000891322						0.000138494	0.000138494	0.000138494	0.000138494	0.000138498											-561.598	-9.13339	561.598	down	2.79777	1.48428	2.79777	up	22.9879	4.5228	22.9879	up	116.807	6.86798	116.807	up	89.413	6.48241	89.413	up	-561.598	-9.13339	561.598	down	1	9760
C28 H56 N2 O3 P S	8.38718e-11	1.287e-10	0.000138494	0.000138494				0.000138494		0.000138494	0.000138494	0.0002007		0.000138494	0.000138494	0.000138494				0.000138494		0.000164284	0.000551281	-29642	-14.8554	29642	down	-4.42937	-2.1471	4.42937	down	-186.694	-7.54453	186.694	down	-29642	-14.8554	29642	down	-29642	-14.8554	29642	down	-29642	-14.8554	29642	down	19688	11635
C14 H18 N3 P3	0	0	0.000138494						0.000390068	0.000138495	0.000140922	0.000138494	0.000138494											-105412	-16.6857	105412	down	-1.00438	-0.00631142	1.00438	down	1.06461	0.0903282	1.06461	up	-1.10524	-0.144356	1.10524	down	1.11975	0.163181	1.11975	up	1.20091	0.264133	1.20091	up	92436	97312
2,4-Dihydroxy-7,8-dimethoxy-2H-1,4-benzoxazin-3(4H)-one 2-glucoside	0	0	0.000925788							0.000138494			0.000168042											-185399	-17.5003	185399	down	-1.02345	-0.0334473	1.02345	down	-1.03017	-0.0428772	1.03017	down	-1.26591	-0.34017	1.26591	down	-185399	-17.5003	185399	down	-1.52521	-0.609009	1.52521	down	182810	159911
C36 H65 N3 O P2 S	1.26066e-25	3.0215e-25	0.000138494						0.000142022	0.000138497	0.000138494	0.000495192	0.000138494											-42887	-15.3883	42887	down	-42887	-15.3883	42887	down	1.54383	0.626512	1.54383	up	1.28975	0.367094	1.28975	up	-42887	-15.3883	42887	down	-42887	-15.3883	42887	down	76832	41319
C12 H12 O6 P2	0	0	0.000138494	0.000138494	0.000138494	0.000138494		0.000138504	0.000138494			0.000138494	0.000138502	0.000138494	0.000138494				0.000138494	0.00013993	0.000138494	0.000138494		-131658	-17.0064	131658	down	-1.07335	-0.102123	1.07335	down	-1.1449	-0.195223	1.1449	down	-1.19298	-0.25457	1.19298	down	-131658	-17.0064	131658	down	-1.04123	-0.0582943	1.04123	down	112951	110730
> limit Esi+10.765402	8.2353e-14	1.41677e-13					0.000138494					0.000138494				0.000142077			0.000138494		0.000140255		0.000145072	-87792.9	-16.4218	87792.9	down	-1.24793	-0.319538	1.24793	down	-1.52107	-0.605088	1.52107	down	-9.02745	-3.17432	9.02745	down	-87792.9	-16.4218	87792.9	down	1.26462	0.338709	1.26462	up	40383	44534
C13 H10 N9 O20 P3	6.8227e-28	1.7686e-27	0.000146616	0.000138494	0.000138494	0.000240215	0.000138494		0.000138496				0.000138494	0.000144735	0.000138494	0.000138494	0.000179827			0.000138517		0.000138867	0.000138494	-39530.6	-15.2707	39530.6	down	2.44228	1.28823	2.44228	up	-39530.6	-15.2707	39530.6	down	-39530.6	-15.2707	39530.6	down	-39530.6	-15.2707	39530.6	down	-39530.6	-15.2707	39530.6	down	100974	92992
C24 H44 N4 O4	2.97098e-13	4.97025e-13	0.000138494	0.000191504	0.000138494	0.000138494	0.000138494						0.000138494				0.000138494			0.000138494		0.000916556	0.000138494	-2.39727	-1.26139	2.39727	down	-1.00937	-0.0134525	1.00937	down	-1.13107	-0.177683	1.13107	down	-1.30181	-0.380522	1.30181	down	1.38887	0.473909	1.38887	up	1.76843	0.822472	1.76843	up	129345	134465
> limit Esi+10.801999	0	0	0.000138494				0.000138508		0.000138494	0.000787186	0.000138494		0.000138494			0.000138495			0.000138494		0.000138494		0.000143895	-39183.4	-15.258	39183.4	down	-39183.4	-15.258	39183.4	down	-39183.4	-15.258	39183.4	down	-39183.4	-15.258	39183.4	down	-39183.4	-15.258	39183.4	down	2.18304	1.12634	2.18304	up	15477	20582
C13 H29 N	4.67493e-15	8.54936e-15		0.000163624				0.000138494	0.000140275				0.000161725	0.000138494	0.000141843	0.000138494	0.000138494			0.000138494		0.000138494	0.000138494	-20162.1	-14.2994	20162.1	down	2.97957	1.5751	2.97957	up	-1.0838	-0.116099	1.0838	down	1.68833	0.7556	1.68833	up	-20162.1	-14.2994	20162.1	down	-20162.1	-14.2994	20162.1	down	27777	15084
C46 H69 N6 O8 S	3.13989e-12	5.03212e-12														0.000138495			0.000711562				0.000139028	-37247.8	-15.1849	37247.8	down	-2.67591	-1.42003	2.67591	down	-1.08627	-0.119378	1.08627	down	-4.24329	-2.08518	4.24329	down	-37247.8	-15.1849	37247.8	down	-37247.8	-15.1849	37247.8	down	24044	15806
(S)-Piperazine-2-carboxamide	1.65e-42	5.061e-42	0.000139335				0.000138494		0.000138494	0.000138627	0.000138494		0.000138494			0.000138494			0.000143148		0.000138494		0.000138494	-164058	-17.3239	164058	down	-1.04493	-0.0634098	1.04493	down	-1.31033	-0.389933	1.31033	down	-1.30289	-0.38171	1.30289	down	1.07729	0.10741	1.07729	up	1.02188	0.0312195	1.02188	up	183358	195670
C34 H51 N6 O9	7.61711e-09	1.06036e-08			0.000190368					0.000138494				0.000296187				0.000138536	0.000138494	0.000138494				-76055.9	-16.2148	76055.9	down	-1.02812	-0.0400124	1.02812	down	-3.41132	-1.77033	3.41132	down	-4.06576	-2.02352	4.06576	down	2.85468	1.51333	2.85468	up	2.62215	1.39075	2.62215	up	182808	173870
LysoPE(0:0/20:5(5Z,8Z,11Z,14Z,17Z))	2.20978e-19	4.56664e-19	0.000138494			0.000138494	0.000138494						0.000139243		0.000138494			0.000138686				0.000770015	0.000138494	-39082.1	-15.2542	39082.1	down	-1.01304	-0.0186939	1.01304	down	1.97507	0.981904	1.97507	up	-1.0838	-0.116093	1.0838	down	-39082.1	-15.2542	39082.1	down	-39082.1	-15.2542	39082.1	down	32515	13631
Benzoquinoneacetic acid	0	0	0.000138495				0.000903779		0.000138494	0.000138494	0.000138494		0.000138494			0.000138494			0.000138494		0.000138511		0.000722799	-71445	-16.1245	71445	down	1.08996	0.124269	1.08996	up	1.86311	0.897713	1.86311	up	1.1319	0.178753	1.1319	up	-71445	-16.1245	71445	down	-1.20345	-0.267174	1.20345	down	155728	101911
LysoPC(15:0) Esi+20.093428	7.92335e-17	1.53969e-16				0.000223317																		-46998.9	-15.5203	46998.9	down	-1.04248	-0.0600185	1.04248	down	-1.15209	-0.204258	1.15209	down	-1.66813	-0.738233	1.66813	down	-46998.9	-15.5203	46998.9	down	-1.12485	-0.169728	1.12485	down	52908	22193
C22 H39 N8	4.90136e-19	1.00204e-18					0.000359279					0.000283994				0.000138494			0.000139278		0.000139247		0.000138499	-25993.7	-14.6659	25993.7	down	2.1014	1.07135	2.1014	up	-25993.7	-14.6659	25993.7	down	1.01462	0.0209427	1.01462	up	-25993.7	-14.6659	25993.7	down	1.82117	0.864862	1.82117	up	88171	44076
5-Oxoavermectin ''2a'' aglycone Esi+21.066132	4.72856e-12	7.51504e-12	0.000138494	0.000138494		0.000138494	0.000138494	0.000138494		0.000151249				0.00014371				0.000138494	0.000138494	0.000138494				-65719.5	-16.004	65719.5	down	-6.95837	-2.79875	6.95837	down	-64.4111	-6.00924	64.4111	down	-65719.5	-16.004	65719.5	down	-65719.5	-16.004	65719.5	down	-65719.5	-16.004	65719.5	down	68978	37348
C36 H75 N19 P2	2.98092e-27	7.39689e-27		0.000138494	0.000138494	0.000138494	0.000152751										0.000138494			0.000138585		0.000138494	0.000138494	-54771.1	-15.7411	54771.1	down	2.19582	1.13476	2.19582	up	3.00028	1.5851	3.00028	up	-54771.1	-15.7411	54771.1	down	-54771.1	-15.7411	54771.1	down	-54771.1	-15.7411	54771.1	down	100181	69298
C33 H47 N2 O2 P3 S2	1.36165e-06	1.70365e-06				0.000138494		0.000138494			0.0001385		0.000138494		0.000138494		0.000138494	0.000138503		0.000377609	0.000138494		0.000138494	-2.75678	-1.46298	2.75678	down	1.0321	0.0455818	1.0321	up	-1.15096	-0.202843	1.15096	down	-1.23079	-0.299582	1.23079	down	1.85071	0.888079	1.85071	up	1.9583	0.969599	1.9583	up	105992	106956
Tetrahydropentoxyline	8.4e-45	2.7e-44							0.000138494	0.000138494					0.000149923	0.000138494		0.000422299	0.000142332					-86145	-16.3945	86145	down	-1.21285	-0.278404	1.21285	down	-1.53985	-0.622789	1.53985	down	-1.63203	-0.706667	1.63203	down	1.16201	0.216627	1.16201	up	1.15754	0.211065	1.15754	up	73348	75378
> limit Esi+10.744143	9.72722e-10	1.41458e-09	0.000312763	0.000138528		0.000138496	0.000163538			0.000156934			0.000138494	0.000138494			0.000143973	0.000138494	0.000138494			0.000138494	0.000138494	-131771	-17.0077	131771	down	-1.0996	-0.136972	1.0996	down	-9.77163	-3.2886	9.77163	down	-67.0476	-6.06712	67.0476	down	-131771	-17.0077	131771	down	-131771	-17.0077	131771	down	120950	105461
Triphenyl phosphate	3.11443e-29	8.41651e-29																						-1.78319	-0.834457	1.78319	down	-1.11547	-0.157658	1.11547	down	-1.67144	-0.741091	1.67144	down	-2.28275	-1.19077	2.28275	down	-30568.2	-14.8997	30568.2	down	-1.984	-0.988414	1.984	down	21224	22874
PC(22:4(7Z,10Z,13Z,16Z)/15:0)	8.54006e-28	2.20096e-27		0.000138494	0.000138494	0.000138494				0.000138494							0.000138494		0.000138817	0.000138494		0.000138787		-27570.1	-14.7508	27570.1	down	3.22904	1.69111	3.22904	up	-27570.1	-14.7508	27570.1	down	2.98257	1.57656	2.98257	up	-27570.1	-14.7508	27570.1	down	-27570.1	-14.7508	27570.1	down	80602	34411
Sodium Tetradecyl Sulfate	0	0	0.000138494						0.000138494	0.000138494	0.000138494	0.000177314	0.000138494											-52697.5	-15.6854	52697.5	down	-52697.5	-15.6854	52697.5	down	-52697.5	-15.6854	52697.5	down	-52697.5	-15.6854	52697.5	down	-52697.5	-15.6854	52697.5	down	-52697.5	-15.6854	52697.5	down	71797	61921
> limit Esi+10.721555	8.05232e-17	1.56248e-16	0.000138494			0.000138494	0.000138494		0.000822581	0.000279828			0.000138494		0.000138494	0.000138494		0.000152226	0.000138494			0.000138494	0.000138494	-94085.2	-16.5217	94085.2	down	-1.01231	-0.0176582	1.01231	down	-94085.2	-16.5217	94085.2	down	-54.2928	-5.76269	54.2928	down	-94085.2	-16.5217	94085.2	down	1.69659	0.762642	1.69659	up	87596	80802
C19 H34 N O3 P S2	0	0	0.000139753						0.000138494	0.000139093	0.000138494	0.000331263	0.000167722											-143957	-17.1353	143957	down	-1.14558	-0.196079	1.14558	down	-1.24563	-0.316881	1.24563	down	-1.26854	-0.343172	1.26854	down	1.26784	0.342377	1.26784	up	1.29085	0.368319	1.29085	up	153375	143976
> limit Esi+10.996404	0	0	0.000138494						0.000138494	0.000138494	0.000138494	0.000244437	0.000138494											-49498.6	-15.5951	49498.6	down	-1.11	-0.150558	1.11	down	-49498.6	-15.5951	49498.6	down	-1.30208	-0.380816	1.30208	down	-49498.6	-15.5951	49498.6	down	-1.11238	-0.153646	1.11238	down	43079	53548
Arginyl-Isoleucine	5.08508e-06	6.23951e-06				0.000138494	0.000138494				0.0001385	0.000138494			0.000138501	0.000138498		0.000138494	0.000138494		0.000145785	0.00013851	0.000138494	-5598.25	-12.4508	5598.25	down	4.15159	2.05366	4.15159	up	4.26724	2.0933	4.26724	up	1.62555	0.700932	1.62555	up	6.33525	2.6634	6.33525	up	7.44546	2.89636	7.44546	up	13213	10191
> limit Esi+10.721451	1.09188e-16	2.10949e-16	0.000138494		0.000138494	0.000138494	0.000138494		0.000138494				0.000138499	0.000138494	0.000138494	0.000178094				0.000138494		0.000138496	0.000224968	-288204	-18.1367	288204	down	-288204	-18.1367	288204	down	-8.18428	-3.03286	8.18428	down	-11.6576	-3.54319	11.6576	down	-288204	-18.1367	288204	down	-288204	-18.1367	288204	down	148545	131000
5?-Deoxy-5?-(methylthio)adenosine	0	0	0.000142706			0.000195925			0.000292161	0.000246013		0.000182571	0.000156568		0.000138494			0.000138494			0.000138494	0.000234843		-115180	-16.8135	115180	down	-1.07712	-0.107174	1.07712	down	-1.20857	-0.273302	1.20857	down	-1.46947	-0.555296	1.46947	down	1.27982	0.355936	1.27982	up	1.31886	0.399288	1.31886	up	106548	105547
Oxopurpureine	0	0		0.000138494	0.000138494			0.000138494	0.000138494	0.000138494			0.000138494		0.000138494	0.000138494		0.000138873	0.000138494			0.000138494	0.000138494	-87387.6	-16.4151	87387.6	down	-1.23337	-0.302601	1.23337	down	-1.10345	-0.142017	1.10345	down	-1.27312	-0.34837	1.27312	down	-87387.6	-16.4151	87387.6	down	-87387.6	-16.4151	87387.6	down	82357	82877
> limit Esi+10.225612	2.37755e-07	3.0549e-07					0.0001385	0.000290237				0.000138494	0.000138494			0.000138494	0.000138494		0.000138494	0.000138494	0.000144892	0.000138494		-5158.27	-12.3327	5158.27	down	-1.44118	-0.527247	1.44118	down	-4.6301	-2.21104	4.6301	down	-5158.27	-12.3327	5158.27	down	-5158.27	-12.3327	5158.27	down	16.1148	4.01031	16.1148	up	18792	14496
C12 H26 N2 O4 P3	0	0	0.000138494				0.00065736		0.000138494	0.00013862	0.000138494		0.000138494			0.000240862			0.000138495		0.000138502		0.000138494	-2.25704	-1.17443	2.25704	down	-1.35852	-0.442039	1.35852	down	-1.62358	-0.699177	1.62358	down	-36837.2	-15.1689	36837.2	down	1.23711	0.30697	1.23711	up	1.24056	0.310991	1.24056	up	27298	26721
2-(Formamido)-N1-(5-phospho-D-ribosyl)acetamidine	0	0					0.000138494					0.000138494				0.000258168			0.000145162		0.000138497		0.000139571	-93286.1	-16.5094	93286.1	down	1.10123	0.139118	1.10123	up	-1.11191	-0.153046	1.11191	down	-1.02909	-0.0413628	1.02909	down	1.05814	0.0815353	1.05814	up	-93286.1	-16.5094	93286.1	down	80365	78581
C18 H18 N9 O2 S	3.00352e-12	4.82515e-12	0.000138494	0.000138494	0.000138494	0.000138494	0.000138494	0.000138494																-11.3247	-3.5014	11.3247	down	1.19036	0.2514	1.19036	up	1.20875	0.273518	1.20875	up	1.60093	0.678909	1.60093	up	2.02268	1.01627	2.02268	up	3.51849	1.81496	3.51849	up	103791	101396
MG(0:0/16:0/0:0)	2.70717e-20	5.68251e-20	0.000138494				0.000138494		0.000138494	0.000138494	0.000138494		0.000138494			0.000138494			0.000138494		0.000138494		0.000199664	-50985.1	-15.6378	50985.1	down	-1.60756	-0.684876	1.60756	down	1.22105	0.288123	1.22105	up	1.17611	0.234017	1.17611	up	-50985.1	-15.6378	50985.1	down	-23.4917	-4.55408	23.4917	down	116714	71019
Lyso-PAF C-18	3.95125e-19	8.10279e-19				0.000138506																		-82227.9	-16.3273	82227.9	down	-2.9586	-1.56491	2.9586	down	-82227.9	-16.3273	82227.9	down	-1.92685	-0.946246	1.92685	down	-82227.9	-16.3273	82227.9	down	-1.63017	-0.70502	1.63017	down	87510	40056
Anopterine	7.71456e-11	1.18788e-10	0.000138494	0.000138494		0.000138494	0.000138494	0.000138496						0.000138494				0.000138494		0.000138495				-33538.2	-15.0335	33538.2	down	-1.88096	-0.911467	1.88096	down	1.17491	0.232546	1.17491	up	-7.79341	-2.96226	7.79341	down	-33538.2	-15.0335	33538.2	down	-33538.2	-15.0335	33538.2	down	20370	15655
dodecanamide	2.7561e-22	6.24684e-22						0.000138494	0.000138494	0.000138494	0.000138959					0.000138517	0.000138494		0.000138494	0.000138494	0.000138494	0.000138494		-72895.9	-16.1536	72895.9	down	1.05238	0.073658	1.05238	up	1.36229	0.446033	1.36229	up	-2.61051	-1.38433	2.61051	down	-72895.9	-16.1536	72895.9	down	-72895.9	-16.1536	72895.9	down	84380	45721
271.1782@16.912975	1.97055e-12	3.19646e-12				0.000138967					0.000139609				0.000138494			0.000261497				0.000138494		-1.06753	-0.0942821	1.06753	down	1.01852	0.0264702	1.01852	up	-1.07524	-0.104656	1.07524	down	-1.2879	-0.365019	1.2879	down	1.73377	0.793909	1.73377	up	1.73511	0.795025	1.73511	up	127976	133572
PC(24:0/18:2(9Z,12Z))	3.8e-44	1.19e-43	0.000138496						0.000138494	0.000138763	0.000138494	0.000138494	0.000138494											-56819.7	-15.7941	56819.7	down	-1.5604	-0.641918	1.5604	down	-56819.7	-15.7941	56819.7	down	-56819.7	-15.7941	56819.7	down	-56819.7	-15.7941	56819.7	down	-56819.7	-15.7941	56819.7	down	189071	132304
C19 H37 N O4	1.01225e-17	2.00796e-17							0.000138494	0.000138494	0.000140255	0.000138494	0.000138829											-49084.2	-15.583	49084.2	down	1.05278	0.0742016	1.05278	up	1.42621	0.512183	1.42621	up	-1.38121	-0.465937	1.38121	down	-49084.2	-15.583	49084.2	down	1.07809	0.108475	1.07809	up	53649	33298
Phosphocholine	0	0	0.000138498						0.000138494	0.000138494	0.000138494	0.000138494	0.000138557											-77069.3	-16.2339	77069.3	down	-77069.3	-16.2339	77069.3	down	-77069.3	-16.2339	77069.3	down	1.11059	0.151323	1.11059	up	-77069.3	-16.2339	77069.3	down	-77069.3	-16.2339	77069.3	down	77318	85098
> limit Esi+10.099668	2.36845e-12	3.82795e-12				0.000370932																		-918.068	-9.84246	918.068	down	-918.068	-9.84246	918.068	down	-918.068	-9.84246	918.068	down	-918.068	-9.84246	918.068	down	-918.068	-9.84246	918.068	down	40.1396	5.32695	40.1396	up	1	1
DG(18:1(11Z)/20:3(8Z,11Z,14Z)/0:0)	5.02422e-28	1.31516e-27	0.000138494						0.000138495	0.000143148	0.000138494	0.000138494	0.000139181											-30942.7	-14.9173	30942.7	down	-30942.7	-14.9173	30942.7	down	2.39383	1.25932	2.39383	up	-30942.7	-14.9173	30942.7	down	-30942.7	-14.9173	30942.7	down	3.37941	1.75677	3.37941	up	37265	1
C28 H58 N6 P S	2.32301e-14	4.13495e-14		0.000138494	0.000138494	0.000138494		0.000138494	0.000138494	0.000138494	0.000149869		0.000138494			0.000329061			0.000138494		0.000138494		0.000474343	-17550	-14.0992	17550	down	1.46297	0.548897	1.46297	up	-5.88162	-2.55621	5.88162	down	-17550	-14.0992	17550	down	-17550	-14.0992	17550	down	-17550	-14.0992	17550	down	35932	16088
Isoleucyl-Serine	2.81727e-12	4.53686e-12	0.000138494	0.000138494	0.000138494	0.000138504	0.00017325						0.00013851				0.000141702			0.000138494		0.000138494	0.000138494	-58179	-15.8282	58179	down	-1.21774	-0.284201	1.21774	down	-1.54	-0.62293	1.54	down	-27.8634	-4.8003	27.8634	down	-58179	-15.8282	58179	down	-3.29949	-1.72224	3.29949	down	48167	60621
1-Methoxy-2-methylbenzene	3.90159e-05	4.62988e-05	0.000138494	0.000138494						0.000138494	0.000138494	0.000138494	0.000138494	0.000138494	0.000138494	0.000138752	0.000138494							-5.25409	-2.39344	5.25409	down	1.08824	0.12199	1.08824	up	1.19267	0.254196	1.19267	up	1.55962	0.641193	1.55962	up	-1.63554	-0.709767	1.63554	down	-1.29139	-0.36892	1.29139	down	64693	34523
> limit Esi+11.411569	2.17741e-05	2.6235e-05	0.000138494	0.000138494	0.000138494		0.000138494	0.000138494			0.000253772				0.000138494			0.000138494			0.000280834	0.000145779		-453.634	-8.82539	453.634	down	4.04749	2.01703	4.04749	up	2.07993	1.05653	2.07993	up	-453.634	-8.82539	453.634	down	-453.634	-8.82539	453.634	down	79.0959	6.30553	79.0959	up	1	5072
Inflexin	0	0	0.00013855				0.0005595		0.000138494	0.000138494	0.000138494		0.000138494			0.000138494			0.000138495		0.000138494		0.00045207	-2.19027	-1.13111	2.19027	down	-1.28711	-0.364131	1.28711	down	-84053.1	-16.359	84053.1	down	1.23937	0.309608	1.23937	up	-1.6932	-0.759754	1.6932	down	-1.76512	-0.819768	1.76512	down	119665	70653
> limit Esi+10.736475	5.62168e-28	1.46295e-27	0.000185534			0.000138769	0.000138494		0.000138526	0.000138494			0.000138494		0.000138501	0.000140012		0.00014048	0.000875388			0.000138494	0.000138496	-37150.5	-15.1811	37150.5	down	2.4665	1.30247	2.4665	up	-37150.5	-15.1811	37150.5	down	-37150.5	-15.1811	37150.5	down	-37150.5	-15.1811	37150.5	down	-37150.5	-15.1811	37150.5	down	90972	75016
> limit Esi+10.129427	2.41671e-18	4.8516e-18				0.000138494	0.000138924															0.000138534	0.000317353	-4225.02	-12.0447	4225.02	down	-4225.02	-12.0447	4225.02	down	-4225.02	-12.0447	4225.02	down	-4225.02	-12.0447	4225.02	down	-4225.02	-12.0447	4225.02	down	8.71701	3.12383	8.71701	up	13046	8435
Benzoquinoneacetic acid Esi+25.120277	8.73281e-21	1.87734e-20	0.000138502			0.000138494	0.000146479		0.000142077	0.000138494			0.000138494		0.000138731	0.000138494		0.000138494	0.000138494			0.000138494	0.000138494	-65520	-15.9996	65520	down	1.00256	0.00369167	1.00256	up	-2.17293	-1.11964	2.17293	down	1.15169	0.20375	1.15169	up	-65520	-15.9996	65520	down	-65520	-15.9996	65520	down	75865	17256
Acutumine	2.83521e-21	6.16451e-21	0.000158502			0.000161423	0.00090535								0.000138494			0.000954418						-129644	-16.9842	129644	down	-9.21507	-3.204	9.21507	down	-1.27779	-0.353651	1.27779	down	-129644	-16.9842	129644	down	-129644	-16.9842	129644	down	1.18735	0.247742	1.18735	up	184540	167984
> limit Esi+10.3724985	0	0				0.000138494	0.000482672		0.000139587		0.000138511	0.000138494			0.000138521	0.000138494		0.000138494	0.000164282			0.000181844	0.000138494	-228388	-17.8011	228388	down	-228388	-17.8011	228388	down	-4.41819	-2.14346	4.41819	down	-228388	-17.8011	228388	down	-228388	-17.8011	228388	down	-228388	-17.8011	228388	down	164270	154798
C27 H38 N17 O4 P2 S	0	0	0.000138494			0.000139433			0.000138494	0.000142332		0.000138494	0.000138494		0.00015223			0.000138494			0.000138525	0.000138494		2.55232	1.35181	2.55232	up	1.00091	0.00130939	1.00091	up	-65403.7	-15.9971	65403.7	down	-1.00334	-0.00480366	1.00334	down	1.42006	0.505951	1.42006	up	1.46402	0.549936	1.46402	up	94084	90564
<none> Esi+10.360073	2.14041e-06	2.66304e-06				0.000138494					0.000139247				0.000138494			0.000140879			0.000138925	0.000138494		-66662.2	-16.0246	66662.2	down	-1.21133	-0.276592	1.21133	down	-2.1333	-1.09309	2.1333	down	-4.77522	-2.25557	4.77522	down	1.09849	0.135527	1.09849	up	1.12579	0.170937	1.12579	up	45465	46759
Porson	0.000207509	0.000240265	0.000138523						0.000138494	0.000138494	0.000175456	0.000138521	0.000138494											-5.64854	-2.49788	5.64854	down	1.10224	0.140438	1.10224	up	1.28433	0.36102	1.28433	up	1.58583	0.665242	1.58583	up	-1.74683	-0.804735	1.74683	down	-1.39515	-0.480419	1.39515	down	44950	17477
C28 H53 N O2 S	4.085e-10	6.06616e-10		0.000138494										0.000138494		0.000138494	0.000138494							-55177.4	-15.7518	55177.4	down	-2.46942	-1.30417	2.46942	down	-2.7186	-1.44286	2.7186	down	-6.83933	-2.77385	6.83933	down	-55177.4	-15.7518	55177.4	down	-55177.4	-15.7518	55177.4	down	32418	30822
Amino acid(Arg-) Esi+1.134	0	0		0.000138494		0.000138494	0.000138854	0.000138494	0.000138495		0.000138494	0.000138494	0.000139168	0.000138494				0.000138494	0.000138494	0.000138494				-107149	-16.7093	107149	down	-107149	-16.7093	107149	down	-107149	-16.7093	107149	down	-107149	-16.7093	107149	down	-107149	-16.7093	107149	down	-107149	-16.7093	107149	down	110797	38884
LysoPE(0:0/16:0) Esi+19.132998	0	0					0.000138514									0.000141067			0.000138494				0.000138494	-47939.9	-15.5489	47939.9	down	-47939.9	-15.5489	47939.9	down	-47939.9	-15.5489	47939.9	down	-47939.9	-15.5489	47939.9	down	-47939.9	-15.5489	47939.9	down	-47939.9	-15.5489	47939.9	down	24138	18563
C19 H40 N5 O2	1.26669e-38	3.74951e-38	0.000138494				0.000138513		0.000138494	0.000138817	0.000145785		0.000145072			0.000138494			0.000138547		0.000138494		0.000138546	-47531.2	-15.5366	47531.2	down	-1.27285	-0.348063	1.27285	down	1.15692	0.210294	1.15692	up	1.49789	0.582932	1.49789	up	-47531.2	-15.5366	47531.2	down	-1.48774	-0.573125	1.48774	down	48257	26723
C26 H49 N O7	4.63055e-14	8.08076e-14	0.000138494		0.000138494	0.000138494	0.000143625							0.000138494	0.000138494					0.000138494				-39820.3	-15.2812	39820.3	down	-39820.3	-15.2812	39820.3	down	-216.276	-7.75673	216.276	down	-39820.3	-15.2812	39820.3	down	-39820.3	-15.2812	39820.3	down	-39820.3	-15.2812	39820.3	down	17598	9206
C18 H29 N8 O4 P3	0	0	0.000138494						0.000138495	0.000138494	0.000138494	0.000659601	0.000138494											-164116	-17.3244	164116	down	-1.19854	-0.261282	1.19854	down	-164116	-17.3244	164116	down	-164116	-17.3244	164116	down	-164116	-17.3244	164116	down	-164116	-17.3244	164116	down	182481	173798
Ginsenoyne C	9.54163e-25	2.24262e-24				0.000138494	0.000138494	0.000138494			0.000144892	0.000138494	0.000138494		0.000157984	0.000138494	0.000138494	0.000140255	0.000138494	0.000138524				-13605.2	-13.7319	13605.2	down	1.61795	0.694165	1.61795	up	1.15195	0.20408	1.15195	up	-13605.2	-13.7319	13605.2	down	-13605.2	-13.7319	13605.2	down	1.99172	0.994016	1.99172	up	21061	22118
Clitidine 5'-phosphate	1.93455e-08	2.63265e-08			0.000138494					0.000138494				0.000138494				0.000138494	0.000138494	0.000138494				2.45036	1.293	2.45036	up	1.02338	0.0333471	1.02338	up	-1.02876	-0.0409002	1.02876	down	1.10915	0.149459	1.10915	up	1.19273	0.254273	1.19273	up	1.25874	0.331981	1.25874	up	73019	74539
C19 H25 N5 O3 S	3.96235e-13	6.60391e-13							0.000138494	0.000138494			0.000138494		0.000138495	0.000138679		0.000138496	0.000138494			0.000178274	0.000138494	-31028.1	-14.9213	31028.1	down	-1.52238	-0.606328	1.52238	down	-4.62543	-2.20959	4.62543	down	-31028.1	-14.9213	31028.1	down	4.75585	2.2497	4.75585	up	4.85575	2.27969	4.85575	up	103412	93100
C19 H42 N2 O15 P S	0	0													0.000138512							0.000157949		-112545	-16.7801	112545	down	-112545	-16.7801	112545	down	-1.25558	-0.328356	1.25558	down	-1.27954	-0.355625	1.27954	down	-1.04651	-0.0655861	1.04651	down	-112545	-16.7801	112545	down	124583	117006
<none> Esi+10.3656	5.39793e-13	8.98534e-13																						-70084.3	-16.0968	70084.3	down	-1.2146	-0.280485	1.2146	down	-2.18154	-1.12535	2.18154	down	-4.90949	-2.29557	4.90949	down	-70084.3	-16.0968	70084.3	down	-70084.3	-16.0968	70084.3	down	52592	41705
> limit Esi+12.202868	4.63284e-06	5.68982e-06				0.000138494	0.000138494				0.000138502	0.000138494			0.000138494	0.000138494		0.000138494	0.00013852			0.000138494	0.000171421	-46.1798	-5.52919	46.1798	down	-46.1798	-5.52919	46.1798	down	-1.4649	-0.5508	1.4649	down	-46.1798	-5.52919	46.1798	down	610.127	9.25297	610.127	up	424.208	8.72863	424.208	up	1	1
C9 H16 N2 O4	5.12782e-08	6.77786e-08	0.000138508	0.000138494	0.000138494			0.000138494			0.000138497	0.000138494			0.00014023	0.000143043		0.000138827	0.000168458			0.000138494	0.000154585	-16145.5	-13.9788	16145.5	down	1.35779	0.441265	1.35779	up	-1.97311	-0.980469	1.97311	down	-4.48411	-2.16482	4.48411	down	-16145.5	-13.9788	16145.5	down	1.71832	0.780998	1.71832	up	21451	23132
> limit Esi+10.717999	0	0	0.000138494						0.000138494	0.000138494			0.000138494											-76278.2	-16.219	76278.2	down	-76278.2	-16.219	76278.2	down	-76278.2	-16.219	76278.2	down	-76278.2	-16.219	76278.2	down	-76278.2	-16.219	76278.2	down	1.70815	0.77243	1.70815	up	85113	72722
> limit Esi+10.240149	3.98947e-06	4.91323e-06	0.000138494			0.0001385			0.000138497	0.000138494	0.000147409	0.000138494	0.000138494		0.000138494			0.000138494			0.000380511	0.000138494		-6964.73	-12.7659	6964.73	down	3.92277	1.97187	3.92277	up	3.48475	1.80106	3.48475	up	1.48511	0.570567	1.48511	up	5.76421	2.52712	5.76421	up	5.94205	2.57096	5.94205	up	11087	9601
C15 H35 N4 O	9.1224e-08	1.19513e-07	0.000903779				0.000265463	0.000138494	0.000138494	0.000138497	0.000138494					0.000138494	0.000138494		0.000138494	0.000138494	0.000453602	0.000274775		-42816.7	-15.3859	42816.7	down	-63.5205	-5.98915	63.5205	down	2.38318	1.25289	2.38318	up	-2.8447	-1.50828	2.8447	down	-42816.7	-15.3859	42816.7	down	-42816.7	-15.3859	42816.7	down	147465	54477
C24 H54 N13 P	7.53224e-16	1.41428e-15		0.000138494	0.000138494	0.000138494		0.00014224	0.000138498	0.000138495	0.000138494		0.000143895			0.000139278			0.000162581		0.000138494		0.000138494	-42581.9	-15.378	42581.9	down	1.09342	0.128843	1.09342	up	1.46317	0.549099	1.46317	up	-5.16994	-2.37015	5.16994	down	-42581.9	-15.378	42581.9	down	-42581.9	-15.378	42581.9	down	9026	42743
<none> Esi+10.356839	2.48907e-20	5.23293e-20	0.000138494				0.000138494			0.000145162	0.000369092		0.000138494						0.000138494		0.000138494		0.000141471	-66128.1	-16.013	66128.1	down	-1.23036	-0.299083	1.23036	down	-66128.1	-16.013	66128.1	down	-4.71215	-2.23638	4.71215	down	-66128.1	-16.013	66128.1	down	1.06072	0.085043	1.06072	up	47868	40895
LysoPC(15:0) Esi+20.451206	7.28528e-08	9.59157e-08					0.000724136					0.000138494				0.000737954					0.000155216		0.000138494	-47754.3	-15.5433	47754.3	down	-35.8709	-5.16474	35.8709	down	1.1771	0.235242	1.1771	up	-8.41981	-3.07379	8.41981	down	-47754.3	-15.5433	47754.3	down	-47754.3	-15.5433	47754.3	down	22543	207233
Daphniphylline	4.9523e-12	7.86125e-12						0.000138496		0.000138494							0.000138494	0.000138494	0.000138494	0.000270592				-65785.8	-16.0055	65785.8	down	-3.31143	-1.72746	3.31143	down	-1.35609	-0.439451	1.35609	down	-2.49168	-1.31712	2.49168	down	-65785.8	-16.0055	65785.8	down	-1.22	-0.286876	1.22	down	113084	44810
Spiroxamine	4.49765e-14	7.86941e-14							0.000138494	0.000138494	0.000163108		0.000138494			0.000275736			0.000144486		0.000138494		0.000138494	-9513.8	-13.2158	9513.8	down	-9513.8	-13.2158	9513.8	down	-1.14925	-0.200697	1.14925	down	4.67896	2.22619	4.67896	up	-9513.8	-13.2158	9513.8	down	-9513.8	-13.2158	9513.8	down	101283	50746
C25 H56 N13 P	1.65689e-21	3.65611e-21																						-89426.7	-16.4484	89426.7	down	-1.21425	-0.280067	1.21425	down	1.54267	0.625433	1.54267	up	-2.34902	-1.23206	2.34902	down	-89426.7	-16.4484	89426.7	down	-89426.7	-16.4484	89426.7	down	88250	53769
C25 H51 N8 O3	1.34701e-34	3.80988e-34						0.000138495									0.000138494			0.000138494		0.000138495		-50282.9	-15.6178	50282.9	down	-1.54216	-0.62495	1.54216	down	1.43658	0.522637	1.43658	up	1.0156	0.0223379	1.0156	up	-50282.9	-15.6178	50282.9	down	-50282.9	-15.6178	50282.9	down	24973	26728
C26 H58 N13 O P	1.70295e-25	4.07427e-25	0.000138494	0.000175924	0.000139308	0.000157197							0.000138494				0.000138503			0.000138494		0.000138494		-42978.2	-15.3913	42978.2	down	-2.26196	-1.17758	2.26196	down	1.44987	0.535928	1.44987	up	-42978.2	-15.3913	42978.2	down	-42978.2	-15.3913	42978.2	down	-42978.2	-15.3913	42978.2	down	18697	17808
N-Jasmonoyltyrosine	2.33397e-08	3.1633e-08	0.000146822			0.000138496			0.000178094	0.000138494		0.000138494	0.000722799		0.000140109			0.000138494			0.000138494	0.000138494		2.24151	1.16447	2.24151	up	-1.09659	-0.133024	1.09659	down	-1.19702	-0.259447	1.19702	down	-1.279	-0.355021	1.279	down	1.30735	0.386648	1.30735	up	1.72782	0.78895	1.72782	up	98451	97681
C26 H53 N6 S	1.51421e-20	3.23436e-20	0.000152751						0.000138494	0.000138494	0.000280834	0.000138494	0.000138499											-81074.1	-16.307	81074.1	down	-81074.1	-16.307	81074.1	down	-5.08615	-2.34657	5.08615	down	-81074.1	-16.307	81074.1	down	-81074.1	-16.307	81074.1	down	-81074.1	-16.307	81074.1	down	23385	90097
<none> Esi+11.014435	8.89323e-28	2.28317e-27				0.000138494	0.000138494				0.000138494	0.000138494			0.000138494	0.000138494		0.000144318	0.000138496			0.000138562	0.000138494	-24621.2	-14.5876	24621.2	down	2.46746	1.30302	2.46746	up	-24621.2	-14.5876	24621.2	down	-24621.2	-14.5876	24621.2	down	-24621.2	-14.5876	24621.2	down	-24621.2	-14.5876	24621.2	down	65909	58418
C20 H18 N15 O3 P2	0	0							0.000240862	0.000138494					0.000138494	0.000138494		0.000138494	0.000138494					1.61734	0.693623	1.61734	up	-1.81712	-0.861654	1.81712	down	-2.06268	-1.04452	2.06268	down	-68564.2	-16.0652	68564.2	down	-68564.2	-16.0652	68564.2	down	-68564.2	-16.0652	68564.2	down	85877	81305
Ethchlorvynol	3.58361e-14	6.33658e-14						0.000138494					0.000232195				0.000138494			0.000138757		0.000138494	0.000138494	1.48957	0.574892	1.48957	up	1.04324	0.0610714	1.04324	up	1.08244	0.114288	1.08244	up	1.28812	0.365271	1.28812	up	1.86458	0.898849	1.86458	up	2.6247	1.39215	2.6247	up	85935	86267
> limit Esi+13.616586	3.96591e-06	4.88873e-06				0.000138526					0.000148628				0.000138495			0.0001385			0.000146341	0.000138494		-26448.3	-14.6909	26448.3	down	1.54557	0.62814	1.54557	up	-26.9267	-4.75097	26.9267	down	-48.9814	-5.61416	48.9814	down	-26448.3	-14.6909	26448.3	down	3.56437	1.83365	3.56437	up	119469	114119
Methylsalicyluric acid	9.93399e-32	2.75715e-31	0.000138494			0.000138494	0.000138494		0.000258168	0.000138495			0.000138494		0.000138494	0.000138494		0.000370932	0.000138494			0.000138494	0.000138494	-34379.5	-15.0693	34379.5	down	-1.05405	-0.0759487	1.05405	down	-1.07118	-0.0991974	1.07118	down	-2.06427	-1.04564	2.06427	down	1.45618	0.542191	1.45618	up	1.50564	0.590375	1.50564	up	18484	19207
9,10-Dihydroxy-12,13-epoxyoctadecanoate	1.12034e-13	1.91259e-13							0.000138494	0.000875388	0.000138525	0.000138494	0.000138494											-48808.5	-15.5748	48808.5	down	1.06642	0.092782	1.06642	up	1.07852	0.109047	1.07852	up	-2.64828	-1.40505	2.64828	down	-1.09471	-0.130548	1.09471	down	-1.02688	-0.0382662	1.02688	down	48279	56438
C9 H18 O5 P2 S	0	0	0.000138494			0.000138499	0.000138494		0.000138517	0.000138494			0.000138494		0.000138494	0.000138494		0.000138494	0.000138514			0.000138494	0.000138494	-5.41888	-2.438	5.41888	down	-100130	-16.6115	100130	down	-1.18582	-0.245886	1.18582	down	-1.15455	-0.207331	1.15455	down	1.11802	0.160952	1.11802	up	1.15042	0.202164	1.15042	up	101848	96613
> limit Esi+12.709822	2.90549e-05	3.46944e-05				0.000162243					0.000138925				0.000516221			0.000138494			0.00018236	0.000139285		-87.2802	-6.44758	87.2802	down	19.2901	4.26979	19.2901	up	3.85846	1.94802	3.85846	up	-87.2802	-6.44758	87.2802	down	530.611	9.05151	530.611	up	459.229	8.84307	459.229	up	1	1
Teasterone	3.05249e-31	8.40221e-31							0.000329061	0.000755891					0.000138948	0.000138494	0.000138494	0.000138494	0.000200896	0.000138517				-47668.1	-15.5407	47668.1	down	-1.39652	-0.481837	1.39652	down	1.19068	0.251789	1.19068	up	-1.1005	-0.138153	1.1005	down	-47668.1	-15.5407	47668.1	down	-1.70017	-0.765676	1.70017	down	54594	77415
C24 H43 N8	1.73844e-08	2.37303e-08	0.000138494		0.000154533				0.000138752	0.000138494	0.000138494	0.000138494	0.000138494	0.000138494				0.000138494	0.000138494	0.000138567				-27073.4	-14.7246	27073.4	down	1.91275	0.935649	1.91275	up	2.39127	1.25778	2.39127	up	-5.63383	-2.49412	5.63383	down	-27073.4	-14.7246	27073.4	down	1.48658	0.571994	1.48658	up	75847	40827
Hypoglycin B	1.91525e-13	3.23245e-13	0.000138494						0.000138494	0.000164282	0.00048611	0.000138494	0.000138494											-46949.9	-15.5188	46949.9	down	-1.13927	-0.18811	1.13927	down	-1.48948	-0.574813	1.48948	down	-4.65336	-2.21827	4.65336	down	1.45838	0.544367	1.45838	up	1.44233	0.528397	1.44233	up	64938	60584
C27 H60 N13 O P	3.78969e-35	1.08103e-34	0.000138494	0.000138494		0.000138494	0.000163355	0.000140312	0.00039282	0.000138494				0.000138494	0.000138494	0.000138494	0.000138495	0.000138494	0.000138494	0.000138494				-46151.2	-15.4941	46151.2	down	-1.10221	-0.140396	1.10221	down	1.26032	0.33379	1.26032	up	1.28983	0.367178	1.28983	up	-46151.2	-15.4941	46151.2	down	-46151.2	-15.4941	46151.2	down	28997	30904
2,2,4,4,-Tetramethyl-6-(1-oxopropyl)-1,3,5-cyclohexanetrione	0	0	0.000138494				0.000138494		0.000138494	0.000138547	0.000138494		0.00013955			0.000138543			0.000138494		0.000138494		0.000138494	-29588.1	-14.8527	29588.1	down	-1.21101	-0.276213	1.21101	down	-1.12899	-0.175035	1.12899	down	-29588.1	-14.8527	29588.1	down	-29588.1	-14.8527	29588.1	down	-29588.1	-14.8527	29588.1	down	93701	66311
Gluconasturtiin	2.1948e-28	5.83676e-28	0.0001385			0.000244251	0.000138494		0.000138547	0.000138494			0.000469869		0.000139214	0.000139047		0.000138494	0.000138494			0.000138494	0.000410981	-28386.7	-14.7929	28386.7	down	-28386.7	-14.7929	28386.7	down	3.9618	1.98616	3.9618	up	2.16018	1.11115	2.16018	up	-28386.7	-14.7929	28386.7	down	-28386.7	-14.7929	28386.7	down	58999	52840
Tyrosol 4-sulfate	0	0	0.00065736			0.000138494	0.000138496		0.000138494	0.000138494			0.000224968		0.000138494	0.000138494		0.000138494	0.000138727			0.000138494	0.000139866	-63562.1	-15.9559	63562.1	down	-63562.1	-15.9559	63562.1	down	-63562.1	-15.9559	63562.1	down	-63562.1	-15.9559	63562.1	down	1.44792	0.533982	1.44792	up	1.40469	0.490256	1.40469	up	11971	37558
Phytosphingosine-1-P	3.62999e-13	6.05755e-13	0.000138494			0.000559387	0.000138705		0.000138494	0.00013922			0.000138494		0.000138494	0.000138494		0.000138494	0.00090535			0.0001385	0.000138584	-13462.1	-13.7166	13462.1	down	-2.46374	-1.30085	2.46374	down	-13462.1	-13.7166	13462.1	down	1.2784	0.354337	1.2784	up	-13462.1	-13.7166	13462.1	down	1.77983	0.831736	1.77983	up	24601	11790
C19 H43 N15 O P2 S	0	0		0.000138494					0.000138494					0.000138494	0.000139452	0.000138494	0.0001517							-24488	-14.5798	24488	down	-24488	-14.5798	24488	down	-24488	-14.5798	24488	down	-24488	-14.5798	24488	down	-24488	-14.5798	24488	down	-1.08557	-0.118446	1.08557	down	11081	8246
C35 H36 N19 O2 S3	0	0		0.000138494	0.000138495	0.000138494		0.000138494	0.000138494	0.000138494	0.000138494		0.000138494			0.000138508			0.000145307		0.000138494		0.000138494	-93059.3	-16.5059	93059.3	down	1.09635	0.132704	1.09635	up	-1.16724	-0.223099	1.16724	down	-1.52213	-0.606093	1.52213	down	1.32791	0.409159	1.32791	up	1.20386	0.267674	1.20386	up	88576	95037
C5 H7 N4 O	0	0				0.000138494	0.000347235				0.000138494	0.000138494			0.000138494	0.000161594		0.000138494	0.000138495			0.000138496	0.000138494	-73866.5	-16.1726	73866.5	down	-1.15622	-0.20941	1.15622	down	1.02561	0.0364761	1.02561	up	-1.2637	-0.337649	1.2637	down	1.48849	0.573853	1.48849	up	-73866.5	-16.1726	73866.5	down	77176	69268
C27 H38 N6 O28 P3	1.75062e-21	3.85657e-21	0.000138494			0.000138494	0.000138494	0.000138494	0.000138494	0.000138494					0.000138494	0.000138494	0.000142555	0.000138494	0.000138494	0.000138494				-22924.8	-14.4846	22924.8	down	2.28395	1.19153	2.28395	up	-22924.8	-14.4846	22924.8	down	-22924.8	-14.4846	22924.8	down	-22924.8	-14.4846	22924.8	down	-4.05597	-2.02005	4.05597	down	54930	48033
C22 H20 N13 O21 P3 S2	0	0	0.000138494						0.000144032	0.000138494	0.000138494	0.000138494	0.000138494											-74942.5	-16.1935	74942.5	down	-1.0218	-0.0311146	1.0218	down	-1.09057	-0.125086	1.09057	down	-1.07955	-0.110434	1.07955	down	-74942.5	-16.1935	74942.5	down	-1.46244	-0.548381	1.46244	down	69520	67285
> limit Esi+9.876181	5.26775e-25	1.2491e-24																						-38336	-15.2264	38336	down	-1.03453	-0.0489712	1.03453	down	-2.33931	-1.22608	2.33931	down	-38336	-15.2264	38336	down	-38336	-15.2264	38336	down	1.17427	0.231759	1.17427	up	13873	13260
<none> Esi+19.496136	7.85851e-10	1.15287e-09	0.00017325	0.000138494	0.000138612						0.000380511	0.000138494	0.000447895		0.000138494	0.000160266	0.000138494	0.000138494	0.000138543	0.000138494				-1.80312	-0.850493	1.80312	down	-44.5536	-5.47747	44.5536	down	-17.6515	-4.14172	17.6515	down	-61100.9	-15.8989	61100.9	down	-61100.9	-15.8989	61100.9	down	-1.32587	-0.406938	1.32587	down	87197	80487
> limit Esi+12.102434	1.90449e-15	3.54108e-15	0.000143064	0.000138494	0.000138494	0.000138494	0.000138494	0.000138494	0.000138494					0.000138494	0.000139145	0.000138494	0.000138494							-371.054	-8.53548	371.054	down	67.5143	6.07712	67.5143	up	-371.054	-8.53548	371.054	down	-371.054	-8.53548	371.054	down	-371.054	-8.53548	371.054	down	145.771	7.18756	145.771	up	1	1
C20 H47 N4 O4	0	0		0.000951448	0.000138494			0.000138494	0.000138494	0.000138494			0.000138494		0.000138494	0.000138494	0.000169949	0.000138494	0.000138494			0.000138494	0.000138494	-55923.1	-15.7712	55923.1	down	-1.12199	-0.166061	1.12199	down	-1.07537	-0.104838	1.07537	down	1.10657	0.146095	1.10657	up	-55923.1	-15.7712	55923.1	down	-55923.1	-15.7712	55923.1	down	51784	31224
C43 H48 N9 P	3.98123e-14	7.0118e-14	0.000138494				0.000138494		0.000141067	0.000138494	0.000138494		0.000139571			0.000138494			0.000138494		0.000138494		0.00023219	-4445.51	-12.1181	4445.51	down	-4445.51	-12.1181	4445.51	down	-1.53622	-0.619383	1.53622	down	-4445.51	-12.1181	4445.51	down	-4445.51	-12.1181	4445.51	down	7.39742	2.88702	7.39742	up	7427	8628
137.0851@14.306071	7.1956e-16	1.35488e-15	0.000239453				0.000775071		0.000138494	0.00013852	0.000138494		0.000199664			0.000138545			0.000138494		0.000138494		0.000138494	1.02858	0.040657	1.02858	up	-1.01573	-0.022522	1.01573	down	-1.07276	-0.101334	1.07276	down	-1.15985	-0.21394	1.15985	down	1.31655	0.396761	1.31655	up	1.62177	0.697573	1.62177	up	96622	96295
C43 H87 N8 O9	2.22985e-14	3.98275e-14	0.000146284			0.000138494	0.000138494		0.000138494	0.000168458			0.000139044		0.000138494	0.000138494		0.000138494	0.000138494			0.000138494	0.000138494	-35402.9	-15.1116	35402.9	down	1.09454	0.130319	1.09454	up	-1.61807	-0.694275	1.61807	down	-2.13334	-1.09311	2.13334	down	-35402.9	-15.1116	35402.9	down	-35402.9	-15.1116	35402.9	down	26104	10175
(3R,7R)-1,3,7-Octanetriol	3.62056e-07	4.63862e-07						0.000138494					0.000474343				0.000139486			0.000138494		0.000138496	0.000138494	1.51378	0.598151	1.51378	up	-1.21753	-0.28396	1.21753	down	1.38151	0.466245	1.38151	up	1.4811	0.56667	1.4811	up	2.35933	1.23838	2.35933	up	2.30131	1.20245	2.30131	up	114592	119497
C23 H47 N8 O2	7.54665e-14	1.30165e-13				0.000138494	0.000138494				0.000453602	0.000138494			0.00013851	0.000138536		0.000138494	0.000138494			0.000138494	0.000138494	-42856.3	-15.3872	42856.3	down	-5.23578	-2.3884	5.23578	down	-42856.3	-15.3872	42856.3	down	-5.2898	-2.40321	5.2898	down	-42856.3	-15.3872	42856.3	down	-42856.3	-15.3872	42856.3	down	25542	13315
Diglycidyl resorcinol ether	0	0	0.000190889						0.000138494	0.000138494	0.000138494	0.000138494	0.000138494											-44639.3	-15.446	44639.3	down	1.07614	0.10587	1.07614	up	1.79943	0.847542	1.79943	up	1.15943	0.213412	1.15943	up	-44639.3	-15.446	44639.3	down	-1.15227	-0.204485	1.15227	down	89014	60848
C33 H65 N5 O7	7.06629e-25	1.66376e-24		0.000138494	0.000138494	0.000194082											0.000138494			0.000138494		0.000146654		-37702.4	-15.2024	37702.4	down	1.15443	0.20718	1.15443	up	1.08588	0.118863	1.08588	up	2.57212	1.36296	2.57212	up	-37702.4	-15.2024	37702.4	down	-1.28749	-0.364561	1.28749	down	18533	19022
CMP-N-acetylneuraminic acid	0	0	0.0005595			0.000138494	0.000138494		0.000138494	0.000138494			0.00045207		0.000138494	0.000138494		0.000138494	0.000146484			0.000138494	0.000138494	-183328	-17.4841	183328	down	-183328	-17.4841	183328	down	-183328	-17.4841	183328	down	-183328	-17.4841	183328	down	-1.2303	-0.299011	1.2303	down	-1.65159	-0.723856	1.65159	down	171809	183711
C19 H46 N11 P S2	8.47496e-09	1.17732e-08			0.000138494					0.000138494				0.000138494				0.000138526	0.000138494	0.000142664				-6202.25	-12.5986	6202.25	down	2.83384	1.50276	2.83384	up	5.58539	2.48166	5.58539	up	1.72887	0.789832	1.72887	up	-6202.25	-12.5986	6202.25	down	-6202.25	-12.5986	6202.25	down	40490	17569
C4 H2 N O2 P2	3.67088e-10	5.46945e-10					0.000138494					0.000138496				0.000138494			0.000138494		0.000138494		0.000138626	2.48275	1.31194	2.48275	up	1.07834	0.108816	1.07834	up	-1.00178	-0.00256062	1.00178	down	1.05272	0.0741215	1.05272	up	1.02861	0.0406952	1.02861	up	1.05798	0.0813103	1.05798	up	72977	73334
Picein	7.84496e-05	9.24363e-05	0.000138494						0.000138494	0.000144486	0.000138494	0.000138494	0.000138496											-4.8134	-2.26706	4.8134	down	1.10626	0.145696	1.10626	up	1.22598	0.29394	1.22598	up	1.54779	0.630206	1.54779	up	-1.5383	-0.621336	1.5383	down	-1.30991	-0.389466	1.30991	down	44901	19589
C18 H30 N15 O6 P3	0	0		0.000138494				0.000138494	0.000143043				0.000317353	0.000729342	0.000138494	0.000138495				0.000138503		0.000138494	0.000138494	-92039.4	-16.49	92039.4	down	-92039.4	-16.49	92039.4	down	-1.06775	-0.0945702	1.06775	down	-1.62819	-0.703271	1.62819	down	-1.25562	-0.328398	1.25562	down	-92039.4	-16.49	92039.4	down	102634	98235
LysoPE(0:0/20:2(11Z,14Z))	3.17768e-06	3.92796e-06				0.000549561					0.000155216				0.000138497			0.000138494			0.000138494	0.000138494		-717.718	-9.48727	717.718	down	-10.937	-3.45115	10.937	down	11.1297	3.47635	11.1297	up	51.2559	5.67965	51.2559	up	-717.718	-9.48727	717.718	down	-717.718	-9.48727	717.718	down	5656	1
C40 H70 N16 O4 P S	0.000667118	0.00075796					0.000138494					0.000142706				0.000146209			0.000143364		0.000138497		0.000138494	-770.584	-9.58981	770.584	down	-19.9334	-4.31711	19.9334	down	-23.6606	-4.56441	23.6606	down	-770.584	-9.58981	770.584	down	-770.584	-9.58981	770.584	down	21.8361	4.44864	21.8361	up	7692	6896
C19 H37 N5	4.98029e-31	1.36804e-30	0.000138566			0.000138496			0.000138494	0.000138496	0.000138494	0.000149896	0.000138494											-37278.8	-15.1861	37278.8	down	1.8273	0.869716	1.8273	up	-1.02901	-0.0412579	1.02901	down	1.11802	0.16094	1.11802	up	-37278.8	-15.1861	37278.8	down	-1.79768	-0.846137	1.79768	down	28448	15960
C32 H65 N8 O6	5.76555e-32	1.60354e-31	0.000138494			0.000631825	0.000138754		0.000139278	0.00035537			0.000138494		0.000334685	0.000138494		0.000138494	0.000138494			0.000138494	0.00018622	-33536.1	-15.0334	33536.1	down	-1.16566	-0.221153	1.16566	down	1.22601	0.293972	1.22601	up	1.42812	0.514114	1.42812	up	-33536.1	-15.0334	33536.1	down	-33536.1	-15.0334	33536.1	down	17980	13858
C8 H8 N7 O7 P2	0	0	0.000146479				0.000138494		0.000275736	0.000138494	0.000138494		0.000138494			0.000150097			0.000138494		0.000160494		0.000138494	2.10728	1.07539	2.10728	up	1.54569	0.62825	1.54569	up	1.34916	0.432057	1.34916	up	1.70278	0.767896	1.70278	up	1.8717	0.904351	1.8717	up	-40033.2	-15.2889	40033.2	down	49869	46587
C21 H43 N8 O	9.10927e-29	2.43217e-28				0.000138494					0.000146341							0.000151816			0.000183351	0.000138494		-48603	-15.5688	48603	down	1.22643	0.29447	1.22643	up	1.03875	0.0548496	1.03875	up	1.14202	0.191588	1.14202	up	-48603	-15.5688	48603	down	-1.62376	-0.699335	1.62376	down	27482	17791
C5 H2 O2 P	6.61293e-07	8.39188e-07				0.000138494	0.000138494	0.000138494			0.00018236	0.000138494	0.000140411		0.000138494	0.000138494	0.000138494	0.000161682	0.000138494	0.000138494				-4.29606	-2.10302	4.29606	down	-1.22981	-0.298435	1.22981	down	1.31896	0.399404	1.31896	up	1.16079	0.215106	1.16079	up	-1.0267	-0.0380163	1.0267	down	1.16225	0.216916	1.16225	up	73369	68418
C45 H91 N8 O10	6.99072e-19	1.42265e-18		0.000138494	0.000138494			0.000138494	0.000138494	0.000138494			0.000138546		0.000192039	0.000138494		0.000138494	0.000408065			0.000138494	0.000138494	-33484.1	-15.0312	33484.1	down	1.13954	0.188451	1.13954	up	1.21826	0.284824	1.21826	up	-2.171	-1.11836	2.171	down	-33484.1	-15.0312	33484.1	down	-33484.1	-15.0312	33484.1	down	26182	9485
C21 H45 N11	2.83757e-13	4.75898e-13							0.000138494	0.000138514	0.000138554		0.000138494			0.000138494			0.000138494		0.000138494		0.000138494	-61287	-15.9033	61287	down	-2.33445	-1.22308	2.33445	down	-1.16181	-0.216372	1.16181	down	1.38319	0.467997	1.38319	up	-1.0607	-0.0850182	1.0607	down	-1.49367	-0.578862	1.49367	down	53015	59582
C29 H58 N3 P S	4.44073e-15	8.13221e-15	0.000482672						0.000138494	0.000247189	0.000138494	0.000138494	0.000138494											-48396.6	-15.5626	48396.6	down	-1.14822	-0.199401	1.14822	down	-1.48957	-0.574893	1.48957	down	1.4265	0.512482	1.4265	up	-48396.6	-15.5626	48396.6	down	-1.15499	-0.20788	1.15499	down	24973	16259
C45 H93 N11 O10	7.58236e-11	1.16887e-10	0.000143757	0.000138494		0.000138494	0.000264439	0.000138713		0.000138733				0.000138494				0.000173073	0.000138494	0.000138494				-32116.2	-14.971	32116.2	down	1.09206	0.127048	1.09206	up	-1.6173	-0.693584	1.6173	down	-2.01917	-1.01376	2.01917	down	-32116.2	-14.971	32116.2	down	-2.23246	-1.15863	2.23246	down	24785	8424
C24 H43 N13 S	4.51926e-21	9.76249e-21	0.000138854			0.000138494	0.000138494		0.000138494	0.000200896			0.000138494		0.00015248	0.000138494		0.000138494	0.000138494			0.000138494	0.000138494	-13401.7	-13.7101	13401.7	down	2.18545	1.12793	2.18545	up	5.20013	2.37855	5.20013	up	5.94253	2.57108	5.94253	up	-13401.7	-13.7101	13401.7	down	-13401.7	-13.7101	13401.7	down	35465	18401
C22 H34 N O3 P3	2.56e-43	7.95e-43		0.000138494				0.000138494	0.000138494				0.000138494	0.000138534	0.000138494	0.000152692				0.000138494		0.000138494	0.000138494	-53412.3	-15.7049	53412.3	down	-1.08322	-0.11532	1.08322	down	-1.93497	-0.952311	1.93497	down	-1.53722	-0.62032	1.53722	down	1.29779	0.376058	1.29779	up	1.09372	0.129237	1.09372	up	85998	84584
C26 H53 N7 S	4.37374e-14	7.67273e-14		0.000138494	0.000138494	0.000139216		0.000140895	0.000138494	0.000138494			0.000138494			0.000138495			0.000139226				0.000138494	-53165.4	-15.6982	53165.4	down	-2.0309	-1.02212	2.0309	down	1.11671	0.159256	1.11671	up	1.69026	0.757249	1.69026	up	-53165.4	-15.6982	53165.4	down	-15.7796	-3.97999	15.7796	down	27377	61772
C45 H8 N3 O19 P3	7.61754e-14	1.31218e-13	0.000138514			0.000138494	0.000138494		0.000138496	0.000138494			0.000141471		0.000138494	0.000138494		0.000138494	0.000138494			0.000143988	0.000138494	-22693.4	-14.47	22693.4	down	2.395	1.26002	2.395	up	-17.4686	-4.12669	17.4686	down	-22693.4	-14.47	22693.4	down	-22693.4	-14.47	22693.4	down	-22693.4	-14.47	22693.4	down	55601	48937
> limit Esi+11.471	9.39455e-14	1.61205e-13	0.000138513			0.000138494	0.000138494		0.000138494	0.000138494			0.000138494		0.000138494	0.000138557		0.000138494	0.000215116			0.000138494	0.000197972	-53220	-15.6997	53220	down	-1.22075	-0.287769	1.22075	down	-1.62247	-0.698192	1.62247	down	-4.87739	-2.28611	4.87739	down	1.31244	0.392254	1.31244	up	1.31606	0.396223	1.31606	up	91728	90461
C32 H58 N P3	8.31497e-07	1.05118e-06				0.000171472					0.000138494				0.000138494			0.000138494			0.000138494	0.000549561		-7467.73	-12.8665	7467.73	down	2.26818	1.18153	2.26818	up	6.25221	2.64437	6.25221	up	3.83902	1.94074	3.83902	up	-7467.73	-12.8665	7467.73	down	-3.55896	-1.83146	3.55896	down	46565	19682
C18 H38 O4	1.60304e-23	3.70895e-23	0.000143625			0.000144728	0.000138494		0.000138543	0.000138496			0.000138494		0.000138494	0.000138494		0.000138744	0.000138508			0.000138606	0.000138494	-35668.6	-15.1224	35668.6	down	1.47491	0.560624	1.47491	up	-1.13118	-0.177828	1.13118	down	-1.23714	-0.307011	1.23714	down	-2.70399	-1.43509	2.70399	down	-2.34729	-1.231	2.34729	down	28068	14485
2,5-Dichloro-4-oxohex-2-enedioate	0	0		0.000143973	0.000138495				0.000139047	0.000172311					0.000138494	0.000138494	0.000138494	0.000138494	0.000229232	0.000138494				4.24782	2.08672	4.24782	up	-44262.2	-15.4338	44262.2	down	1.05834	0.0818071	1.05834	up	1.17025	0.226819	1.17025	up	-44262.2	-15.4338	44262.2	down	1.18745	0.247865	1.18745	up	52167	55400
> limit Esi+22.085253	2.07671e-25	4.95074e-25	0.000138494				0.000138494		0.000138494	0.000138727	0.000138494		0.000138494			0.000138494			0.000343388		0.000138494		0.000140973	-19080.2	-14.2198	19080.2	down	-19080.2	-14.2198	19080.2	down	2.30126	1.20243	2.30126	up	2.67428	1.41915	2.67428	up	-19080.2	-14.2198	19080.2	down	-1.05534	-0.0777121	1.05534	down	50994	22796
C6 H11 N6 O6 P3	0	0	0.000138494					0.000138494	0.000138494	0.000145307	0.000138502	0.000653611					0.000138494			0.000138494		0.000631825	0.000138494	-69182.1	-16.0781	69182.1	down	-1.13102	-0.177626	1.13102	down	-69182.1	-16.0781	69182.1	down	-69182.1	-16.0781	69182.1	down	-1.00531	-0.00764084	1.00531	down	1.01909	0.027277	1.01909	up	73138	70239
C16 H34 O3	8.85409e-30	2.41229e-29	0.000138825				0.000138494		0.000138494	0.00013889	0.000138494		0.000138494			0.000148852			0.000138494		0.000138494		0.000956254	-40384.7	-15.3015	40384.7	down	1.32095	0.401581	1.32095	up	-1.06353	-0.0888643	1.06353	down	-1.01714	-0.0245132	1.01714	down	-1.48429	-0.569775	1.48429	down	-1.37848	-0.463075	1.37848	down	65594	32444
C13 H27 N14 O9 P2	7.55674e-29	2.02575e-28		0.000138494	0.000138494			0.000139917	0.000138494	0.000138495			0.000138494		0.000138494	0.000138494		0.000138494	0.000138494			0.000138496	0.000139566	-53817.4	-15.7158	53817.4	down	-1.31736	-0.397648	1.31736	down	-1.40963	-0.495316	1.40963	down	-1.2917	-0.369271	1.2917	down	1.20387	0.267676	1.20387	up	1.14192	0.191462	1.14192	up	82333	85928
C30 H55 N3 O4 P S	0	0	0.000138494		0.000138494	0.000168374	0.000548571	0.000138512	0.000138494					0.000138494	0.000138494	0.000138494	0.000138494							-59837.1	-15.8688	59837.1	down	-1.3029	-0.381721	1.3029	down	1.07675	0.106679	1.07675	up	1.11292	0.154345	1.11292	up	-59837.1	-15.8688	59837.1	down	1.00357	0.00513744	1.00357	up	52555	53657
C44 H70 N22 O S2	0.000427732	0.000489308	0.000138494						0.000138508	0.000138494	0.000138494	0.000138494	0.000138494											-40.8355	-5.35175	40.8355	down	22.8007	4.511	22.8007	up	3.35405	1.7459	3.35405	up	-40.8355	-5.35175	40.8355	down	-40.8355	-5.35175	40.8355	down	539.513	9.07551	539.513	up	1	1
C27 H19 N19 O8	0	0		0.000138494	0.000138494		0.000138494	0.000138494	0.000161594	0.000138543		0.000142171	0.000138494		0.000138494			0.000138494			0.000138494	0.000279223		-75518.3	-16.2045	75518.3	down	-1.13406	-0.181496	1.13406	down	-1.18995	-0.250895	1.18995	down	-1.92387	-0.944014	1.92387	down	-1.09121	-0.125927	1.09121	down	-75518.3	-16.2045	75518.3	down	62407	66185
Phenylalanyl-Cysteine	0	0	0.000138494				0.000138582		0.000138494	0.000138494	0.000138494		0.000138494			0.000138494			0.000138494		0.000138494		0.000138494	-38242.4	-15.2229	38242.4	down	-1.34134	-0.423676	1.34134	down	-1.25788	-0.330999	1.25788	down	-38242.4	-15.2229	38242.4	down	-38242.4	-15.2229	38242.4	down	-38242.4	-15.2229	38242.4	down	28152	31776
C25 H47 N S	1.093e-42	3.362e-42	0.000138494						0.000138494	0.000138494	0.000155858	0.000138494	0.000138494											-35514.4	-15.1161	35514.4	down	-1.1108	-0.151594	1.1108	down	1.05858	0.0821362	1.05858	up	1.16905	0.22534	1.16905	up	-35514.4	-15.1161	35514.4	down	-1.28897	-0.366221	1.28897	down	33728	11378
Baloxine	9.8e-45	3.1e-44		0.000138494	0.000138494				0.000160266	0.000138494					0.000138494	0.000139011	0.000138494	0.000138494	0.000419001	0.000138494				-1.81285	-0.85826	1.81285	down	1.05141	0.0723305	1.05141	up	1.13679	0.184971	1.13679	up	-1.05297	-0.0744686	1.05297	down	-49289.6	-15.589	49289.6	down	-1.14984	-0.201437	1.14984	down	64324	48904
C21 H43 N8 O Esi+21.300053	2.94215e-10	4.41322e-10	0.000138494	0.000138494	0.000166424		0.000138494				0.000138494		0.000410981		0.000138494		0.000138494	0.000140814		0.000138494	0.000138494		0.000138494	-37699	-15.2022	37699	down	-1.51621	-0.600468	1.51621	down	-2.15805	-1.10973	2.15805	down	-5.87061	-2.55351	5.87061	down	-37699	-15.2022	37699	down	-37699	-15.2022	37699	down	20191	15157
2-Methyl-1-hydroxybutyl-ThPP	5.74702e-23	1.31826e-22	0.000724136			0.00093358	0.000138495		0.000138494	0.000155392			0.000138584		0.000138494	0.000138494		0.000138494	0.000138494			0.000138494	0.000138494	-21290.8	-14.3779	21290.8	down	2.14523	1.10113	2.14523	up	2.3284	1.21934	2.3284	up	1.89507	0.922253	1.89507	up	-21290.8	-14.3779	21290.8	down	-21290.8	-14.3779	21290.8	down	43784	40826
C47 H58 O7 P S	5.0022e-05	5.90968e-05	0.000138494						0.000138494	0.000138494	0.000138497	0.000138494	0.000138494											-42.2039	-5.3993	42.2039	down	3.07403	1.62013	3.07403	up	-42.2039	-5.3993	42.2039	down	-42.2039	-5.3993	42.2039	down	-42.2039	-5.3993	42.2039	down	290.442	8.18211	290.442	up	1	1
MG(0:0/18:2(9Z,12Z)/0:0)	1.8901e-12	3.06968e-12		0.000138494	0.000138494	0.000139694		0.000138494	0.000138545	0.000138496	0.000160494		0.000138494			0.000138494			0.000138494		0.00014473		0.000138494	-9101.29	-13.1519	9101.29	down	-1.05499	-0.0772352	1.05499	down	1.60329	0.681039	1.60329	up	5.40371	2.43395	5.40371	up	-9101.29	-13.1519	9101.29	down	-9101.29	-13.1519	9101.29	down	9701	1
C35 H43 N2 P2	0.000226469	0.00026086	0.000138494						0.000138494	0.000138494	0.000138494	0.000138494	0.00023219											-41.8647	-5.38766	41.8647	down	-1.29868	-0.377047	1.29868	down	-41.8647	-5.38766	41.8647	down	-41.8647	-5.38766	41.8647	down	-41.8647	-5.38766	41.8647	down	267.364	8.06266	267.364	up	1	1
C7 H5 N O2 P	2.818e-42	8.629e-42	0.000138494		0.000138494				0.000138494		0.000183351	0.000138494	0.000138494	0.000138494				0.000139075	0.000138494	0.000138494				-55775.2	-15.7673	55775.2	down	-1.21582	-0.281927	1.21582	down	1.31093	0.390594	1.31093	up	1.16463	0.219877	1.16463	up	-1.03937	-0.0557156	1.03937	down	1.17337	0.230653	1.17337	up	64917	60108
C20 H20 N13 O2 P2	0	0	0.000163355				0.000138494		0.000165844	0.000138494	0.000138494		0.000287023			0.000138632			0.000138494		0.000138494		0.000138495	-64108.1	-15.9682	64108.1	down	-1.04279	-0.0604506	1.04279	down	-1.10112	-0.138971	1.10112	down	-64108.1	-15.9682	64108.1	down	-64108.1	-15.9682	64108.1	down	1.29011	0.367496	1.29011	up	71205	66938
(±)-Clausenamide	0	0		0.000138494	0.000138494	0.000139075			0.000138536	0.000138494	0.000138494					0.000152206	0.000138494		0.000138494	0.000138494	0.000139365	0.000138494		-61244.4	-15.9023	61244.4	down	-1.10048	-0.138135	1.10048	down	-2.98379	-1.57714	2.98379	down	-61244.4	-15.9023	61244.4	down	1.22726	0.295445	1.22726	up	1.22561	0.293506	1.22561	up	64314	63949
Aminopentol	4.22525e-08	5.60706e-08				0.000152303	0.000138494								0.000138494	0.000138494								-21511	-14.3928	21511	down	-1.67879	-0.747425	1.67879	down	-10.9989	-3.45929	10.9989	down	-10.3667	-3.37389	10.3667	down	-21511	-14.3928	21511	down	-21511	-14.3928	21511	down	33152	8654
C29 H57 N5 O5	8.41563e-12	1.328e-11	0.000138494	0.000138494		0.000172886	0.000138494			0.000138494			0.000138494	0.000138494			0.000138494	0.000139012	0.000138494			0.000138494	0.000143737	-49150.9	-15.5849	49150.9	down	1.04298	0.06071	1.04298	up	-5.22401	-2.38516	5.22401	down	1.52153	0.605521	1.52153	up	-49150.9	-15.5849	49150.9	down	-2.04921	-1.03507	2.04921	down	25111	37739
> limit Esi+10.710499	0	0	0.000138494						0.000138494	0.000143364	0.000138495	0.000138494	0.000138494											-44518.9	-15.4421	44518.9	down	-1.44111	-0.527184	1.44111	down	-44518.9	-15.4421	44518.9	down	-44518.9	-15.4421	44518.9	down	-44518.9	-15.4421	44518.9	down	-44518.9	-15.4421	44518.9	down	86316	74704
C19 H39 N8	1.58611e-27	4.00276e-27					0.000443243					0.000138494				0.000138495			0.000138516		0.000140408		0.000251	-29214.3	-14.8344	29214.3	down	1.74427	0.802624	1.74427	up	1.12193	0.165977	1.12193	up	1.30062	0.379203	1.30062	up	-29214.3	-14.8344	29214.3	down	-1.25735	-0.330385	1.25735	down	22911	11311
C16 Sphinganine	3.9516e-39	1.17492e-38																						-30631.3	-14.9027	30631.3	down	-1.11361	-0.155239	1.11361	down	-1.06475	-0.0905142	1.06475	down	1.68041	0.748817	1.68041	up	-30631.3	-14.9027	30631.3	down	-30631.3	-14.9027	30631.3	down	44257	23304
C6 H9 O2 P	0	0	0.000138494						0.000138494	0.000138494	0.000138494	0.000138494	0.000138494											-70330.7	-16.1019	70330.7	down	-70330.7	-16.1019	70330.7	down	-70330.7	-16.1019	70330.7	down	-70330.7	-16.1019	70330.7	down	-70330.7	-16.1019	70330.7	down	-70330.7	-16.1019	70330.7	down	84999	83465
Aspidoalbine	2.21467e-29	6.00931e-29	0.000416828				0.000149758		0.0004797	0.000138494	0.000138494		0.000138494			0.000138494			0.000138494		0.000551633		0.000238079	-31202.7	-14.9294	31202.7	down	-1.46661	-0.552487	1.46661	down	-2.03862	-1.02759	2.03862	down	-1.99657	-0.99752	1.99657	down	-1.08023	-0.11134	1.08023	down	-1.09371	-0.129232	1.09371	down	25534	24892
C18 H2	0	0																						-72384.9	-16.1434	72384.9	down	-1.14038	-0.189519	1.14038	down	1.03408	0.0483456	1.03408	up	1.17079	0.227478	1.17079	up	-1.07952	-0.110395	1.07952	down	-1.05606	-0.0786896	1.05606	down	78357	56332
Nicotinamide adenine dinucleotide (NAD)	0	0		0.000138494	0.000138524				0.000138494	0.000138494					0.000138494	0.000536386	0.000138494	0.00019058	0.000138494	0.000138494				-70108.2	-16.0973	70108.2	down	1.38159	0.466333	1.38159	up	1.45118	0.537224	1.45118	up	1.07499	0.104321	1.07499	up	-70108.2	-16.0973	70108.2	down	-70108.2	-16.0973	70108.2	down	49847	51830
C49 H99 N8 O12	9.39605e-07	1.18449e-06				0.000138494		0.000138494			0.000138494		0.000138518		0.000138867		0.000139494	0.000138494		0.000140124	0.000138494		0.00017641	-28355	-14.7913	28355	down	1.13825	0.186814	1.13825	up	-6.71077	-2.74648	6.71077	down	-1.91165	-0.934819	1.91165	down	-28355	-14.7913	28355	down	-18.544	-4.21288	18.544	down	23229	7420
C31 H62 N3 P S	7.01792e-13	1.1624e-12				0.000138494	0.000160387				0.000138494	0.000138712			0.000138494	0.000138495		0.000138494	0.000143237			0.000138494	0.000138494	-15960.9	-13.9623	15960.9	down	-27.5776	-4.78542	27.5776	down	-15960.9	-13.9623	15960.9	down	3.45742	1.7897	3.45742	up	-15960.9	-13.9623	15960.9	down	-15960.9	-13.9623	15960.9	down	5853	41831
C20 H33 N8	1.06467e-17	2.10881e-17	0.000138494			0.000138643	0.000138494	0.000152701	0.000138494	0.000408065					0.000424069	0.000277609	0.000138494	0.000138494	0.000435679	0.000138494				-36965.4	-15.1739	36965.4	down	-1.28534	-0.362146	1.28534	down	-36965.4	-15.1739	36965.4	down	-13.6667	-3.7726	13.6667	down	-36965.4	-15.1739	36965.4	down	1.20667	0.271032	1.20667	up	38155	31986
Nelumboside	0	0		0.000138494				0.000158572	0.000138494				0.000138494	0.000138494	0.000138494	0.000138494				0.000138494		0.000161275	0.000138494	-97762.5	-16.577	97762.5	down	-97762.5	-16.577	97762.5	down	-97762.5	-16.577	97762.5	down	-1.68941	-0.75652	1.68941	down	-97762.5	-16.577	97762.5	down	-97762.5	-16.577	97762.5	down	113953	99057
LysoPC(22:6(4Z,7Z,10Z,13Z,16Z,19Z))	1.7654e-31	4.87952e-31	0.000138705			0.00041217	0.000138494	0.000138494	0.000138495	0.000138494					0.000138494	0.000138494	0.000138494	0.000138494	0.000138494	0.000138494				-49992.6	-15.6094	49992.6	down	-1.08423	-0.116676	1.08423	down	1.33764	0.41969	1.33764	up	1.63701	0.711066	1.63701	up	-2.69452	-1.43003	2.69452	down	-1.47799	-0.563633	1.47799	down	58320	28494
C18 H25 N7 O2 P	8.01267e-27	1.96634e-26		0.000138494					0.000146209					0.000138494	0.000138494	0.000138494	0.000138494							-73960.9	-16.1745	73960.9	down	-3.93395	-1.97598	3.93395	down	-73960.9	-16.1745	73960.9	down	-2.96233	-1.56673	2.96233	down	-73960.9	-16.1745	73960.9	down	-73960.9	-16.1745	73960.9	down	69815	84447
LysoPC(22:6(4Z,7Z,10Z,13Z,16Z,19Z)) Esi+19.039494	0	0	0.000347235	0.000138499	0.000138494	0.00068853	0.000138494	0.000138494	0.000138494	0.000138494					0.000138494	0.000138494	0.000138494	0.000138494	0.000138494	0.000138494				-43190.8	-15.3984	43190.8	down	-43190.8	-15.3984	43190.8	down	1.56925	0.650072	1.56925	up	-43190.8	-15.3984	43190.8	down	-43190.8	-15.3984	43190.8	down	-43190.8	-15.3984	43190.8	down	58717	28518
> limit Esi+22.125477	2.23536e-12	3.62161e-12		0.000138494		0.000138511			0.000138494		0.000138494			0.000138494		0.000138494	0.000138494	0.000162123			0.000138494	0.000149003		-18191.2	-14.151	18191.2	down	-1.36176	-0.445478	1.36176	down	2.19813	1.13628	2.19813	up	2.88312	1.52763	2.88312	up	-18191.2	-14.151	18191.2	down	-1.03775	-0.0534601	1.03775	down	52775	22981
C21 H39 N4 O3	3.55678e-10	5.3113e-10	0.000138494	0.000138494	0.000138996	0.000138496	0.000150864						0.000138494				0.00024898			0.000138494		0.000138494	0.000138584	-18672.9	-14.1887	18672.9	down	-6.24489	-2.64268	6.24489	down	-18672.9	-14.1887	18672.9	down	-2.51787	-1.3322	2.51787	down	-18672.9	-14.1887	18672.9	down	1.87265	0.905085	1.87265	up	73004	34536
Tridecanoic acid, 4,8,12-trimethyl-; 4,8,12-Trimethyltridecanoic acid	1.74474e-12	2.84052e-12		0.000138494	0.000138494				0.000138494	0.000138494					0.000138494	0.000138494	0.000138494	0.000303357	0.000138494	0.000138494				-15215.7	-13.8933	15215.7	down	2.17409	1.12041	2.17409	up	2.80998	1.49056	2.80998	up	4.37176	2.12822	4.37176	up	1.67288	0.742332	1.67288	up	2.0954	1.06722	2.0954	up	37507	24482
C35 H71 N8 O5	1.30981e-08	1.80827e-08			0.000270592	0.000138494				0.000138494	0.000138494			0.000138494	0.000140885				0.000138494	0.000138494	0.000140117	0.000168374		-12854.3	-13.65	12854.3	down	2.16303	1.11305	2.16303	up	1.46039	0.546354	1.46039	up	1.01565	0.0224094	1.01565	up	-12854.3	-13.65	12854.3	down	-1.14738	-0.198338	1.14738	down	19538	7952
C22 H31 N21 O3 P3 S	1.03519e-20	2.21826e-20				0.000138494	0.000408662																	-37118.6	-15.1799	37118.6	down	-37118.6	-15.1799	37118.6	down	1.49057	0.575866	1.49057	up	-6.43817	-2.68665	6.43817	down	3.06113	1.61407	3.06113	up	1.36424	0.448099	1.36424	up	27476	26978
> limit Esi+21.972202	7.20837e-09	1.00556e-08	0.000138494	0.000138494						0.000138494	0.000138494	0.000138494	0.000138494	0.000138494	0.000138494	0.000139933	0.000138494							-15640.1	-13.933	15640.1	down	-17.5668	-4.13478	17.5668	down	1.95606	0.967953	1.95606	up	1.14121	0.190558	1.14121	up	-15640.1	-13.933	15640.1	down	-15640.1	-13.933	15640.1	down	39794	17909
8-Carboxymethyldihydrochelerythrine	0	0	0.000775071			0.000138494	0.000138494		0.000138494	0.000139226			0.000138626		0.000138494	0.000138494		0.000138494	0.000167788			0.000138494	0.000138498	-36379.6	-15.1508	36379.6	down	-1.36804	-0.452108	1.36804	down	-36379.6	-15.1508	36379.6	down	-1.01112	-0.0159607	1.01112	down	-36379.6	-15.1508	36379.6	down	1.4427	0.528774	1.4427	up	46654	40332
Tris(2-chloroethyl)phosphate	8.66392e-11	1.32794e-10		0.000138495	0.000138494			0.000138494	0.000138494	0.000138494	0.000138494		0.000138494		0.000139307	0.000157945	0.000138502	0.000138494	0.000138494	0.000138494	0.000542086		0.000877403	-33005.8	-15.0104	33005.8	down	-16.0532	-4.00479	16.0532	down	-21.9076	-4.45336	21.9076	down	-33005.8	-15.0104	33005.8	down	-1.71273	-0.7763	1.71273	down	-1.57915	-0.65915	1.57915	down	26997	28519
C8 H19 N2 O3 P3	0	0	0.000138494			0.000138494	0.000227042		0.000152692	0.000138508			0.000138494		0.000138494	0.000138494		0.000138494	0.000147938			0.000955405	0.000322131	-42503.3	-15.3753	42503.3	down	-42503.3	-15.3753	42503.3	down	-42503.3	-15.3753	42503.3	down	-42503.3	-15.3753	42503.3	down	-42503.3	-15.3753	42503.3	down	-42503.3	-15.3753	42503.3	down	46167	49062
> limit Esi+13.404192	5.09143e-09	7.16234e-09			0.000138757	0.000140526				0.000343388	0.000138494			0.000138494	0.000138988			0.000256212	0.000138494	0.000138494	0.000194242	0.000900616		-80.869	-6.33752	80.869	down	20.9257	4.3872	20.9257	up	-80.869	-6.33752	80.869	down	-80.869	-6.33752	80.869	down	604.57	9.23977	604.57	up	335.053	8.38825	335.053	up	1	1
> limit Esi+22.167686	4.17993e-08	5.55798e-08			0.000138567					0.000138494				0.000138494				0.000138494	0.000527639	0.000230799				-17455.6	-14.0914	17455.6	down	-1.283	-0.359527	1.283	down	-1.12791	-0.173648	1.12791	down	2.87557	1.52385	2.87557	up	-17455.6	-14.0914	17455.6	down	-8.66999	-3.11603	8.66999	down	50747	23319
C50 H71 N12 O6	6.74485e-09	9.42866e-09			0.000138494					0.000138494				0.000138494				0.000138738	0.000138499	0.000147767				-374.756	-8.54981	374.756	down	412.596	8.68859	412.596	up	-3.91843	-1.97028	3.91843	down	-374.756	-8.54981	374.756	down	-374.756	-8.54981	374.756	down	-374.756	-8.54981	374.756	down	1	1
Cepanone	0	0	0.00015027			0.000138494	0.000238079		0.000138495	0.000419001			0.000138494		0.000159465	0.000138494		0.000158288	0.000138494			0.000140408	0.000141105	-56989.9	-15.7984	56989.9	down	-56989.9	-15.7984	56989.9	down	1.12674	0.17215	1.12674	up	-56989.9	-15.7984	56989.9	down	-56989.9	-15.7984	56989.9	down	-56989.9	-15.7984	56989.9	down	66240	62893
C11 H20 N2 O9 P2 S	0	0																						4.48696	2.16574	4.48696	up	1.10307	0.141529	1.10307	up	1.3306	0.412077	1.3306	up	1.16595	0.2215	1.16595	up	-30768.4	-14.9092	30768.4	down	1.11252	0.153827	1.11252	up	38331	38351
> limit Esi+22.0122	2.20378e-10	3.3281e-10	0.000138494	0.000138494		0.000138494	0.000141408	0.000138494	0.000617247	0.000138494		0.000140653	0.000138494	0.000138494	0.000155945				0.000138494	0.0001531	0.000401292	0.000138494		-15141.9	-13.8863	15141.9	down	-1.5363	-0.619461	1.5363	down	2.1225	1.08577	2.1225	up	2.79999	1.48542	2.79999	up	-15141.9	-13.8863	15141.9	down	-9.25076	-3.20957	9.25076	down	42641	17003
> limit Esi+12.090887	4.72144e-05	5.58292e-05	0.000138494						0.000138494	0.000528047	0.00014473	0.000138494	0.00018622											-4779.78	-12.2227	4779.78	down	1.96296	0.97303	1.96296	up	1.95523	0.967338	1.95523	up	-3.00791	-1.58876	3.00791	down	-4779.78	-12.2227	4779.78	down	7.19117	2.84623	7.19117	up	6557	6802
C17 H37 N O2	7.10095e-08	9.35812e-08			0.000138494					0.000138494				0.000138494				0.000138494	0.000138494	0.000138494				-42818.6	-15.386	42818.6	down	-1.45374	-0.539768	1.45374	down	2.07074	1.05014	2.07074	up	1.73952	0.79869	1.73952	up	1.35101	0.434042	1.35101	up	1.25004	0.321979	1.25004	up	147465	54477
C39 H69 N9 P3 S	3.17279e-05	3.77175e-05	0.000138494	0.000138494						0.000138494	0.000138494	0.000138494	0.000138494	0.000138494	0.000138494	0.000138494	0.000652803							-35.4907	-5.14937	35.4907	down	-1.37307	-0.4574	1.37307	down	20.0536	4.32579	20.0536	up	-35.4907	-5.14937	35.4907	down	1494.54	10.5455	1494.54	up	1109.53	10.1157	1109.53	up	1	1
PS-5	3.26397e-08	4.3793e-08			0.000138494					0.000138494				0.000138494				0.000138494	0.000138494	0.000138494				-39770.3	-15.2794	39770.3	down	1.01454	0.0208263	1.01454	up	-2.18314	-1.12641	2.18314	down	-46.2933	-5.53273	46.2933	down	1.38207	0.466832	1.38207	up	1.29849	0.37683	1.29849	up	61587	59093
Prostaglandin PGE2 1-glyceryl ester	1.06242e-11	1.66862e-11	0.000138494	0.000138494	0.000138494	0.000138494	0.000138494	0.000138495																-27362.4	-14.7399	27362.4	down	-1.0133	-0.0190668	1.0133	down	1.3579	0.441376	1.3579	up	-11.7313	-3.55229	11.7313	down	-27362.4	-14.7399	27362.4	down	1.05333	0.074955	1.05333	up	17143	16676
1565.9855@14.17702	1.29976e-10	1.97854e-10	0.000138755	0.000138494	0.000138494	0.000138494	0.000138533	0.000138494		0.000241006				0.000138494				0.000139312	0.000224119	0.000138494				-1.02528	-0.0360222	1.02528	down	-1.21155	-0.276852	1.21155	down	-1.28929	-0.366573	1.28929	down	-1.29097	-0.36845	1.29097	down	-1.26373	-0.337688	1.26373	down	-1.035	-0.0496263	1.035	down	60841	60063
N-Nitrosodi-n-propylamine	0	0							0.000138557	0.000138494					0.000138494	0.000180322		0.000138494	0.000138513			0.000138494		-52993.4	-15.6935	52993.4	down	-1.15619	-0.209381	1.15619	down	-1.18806	-0.248611	1.18806	down	-1.38399	-0.468834	1.38399	down	1.33107	0.412591	1.33107	up	1.15504	0.207942	1.15504	up	56520	44256
C3 H6 O3	0	0	0.000138494						0.000138494	0.000138494	0.000138494	0.000138494	0.000138494											-86389.6	-16.3986	86389.6	down	-1.04173	-0.0589771	1.04173	down	1.52201	0.605976	1.52201	up	-1.0419	-0.0592117	1.0419	down	1.05031	0.0708141	1.05031	up	1.05428	0.0762577	1.05428	up	93169	91500
Pepstatin Esi+18.325027	6.38041e-09	8.92856e-09			0.000138494					0.000138494				0.000138494				0.000139767	0.000138494	0.000138494				-12302	-13.5866	12302	down	6.46763	2.69324	6.46763	up	-12302	-13.5866	12302	down	-2.88117	-1.52666	2.88117	down	-12302	-13.5866	12302	down	-1.08572	-0.118657	1.08572	down	41922	18848
C3 H4 N4 O8 P2	1.31866e-12	2.16002e-12	0.000138494			0.000142106	0.000160823		0.000138494	0.000138516			0.000138494		0.000138494	0.000138494		0.000138494	0.000138527			0.000138964	0.000138494	-32029.9	-14.9671	32029.9	down	-16.0814	-4.00732	16.0814	down	-10.1841	-3.34824	10.1841	down	-32029.9	-14.9671	32029.9	down	-32029.9	-14.9671	32029.9	down	-1.60351	-0.681233	1.60351	down	28078	28826
Isoleucyl-Threonine Esi+2.4295423	2.9964e-08	4.04468e-08			0.000153961			0.000138494		0.000138494			0.000138494	0.000138494			0.000138494	0.000138494	0.000140507			0.000218346	0.000138494	-29036.7	-14.8256	29036.7	down	1.04984	0.0701714	1.04984	up	-4.77394	-2.25518	4.77394	down	-5.29586	-2.40487	5.29586	down	-29036.7	-14.8256	29036.7	down	1.98713	0.990684	1.98713	up	32613	60353
C33 H67 N8 O4	7.10688e-15	1.29084e-14	0.000138494			0.000138586	0.000195577																	-11415.2	-13.4787	11415.2	down	1.06475	0.0905142	1.06475	up	1.53745	0.620544	1.53745	up	-11415.2	-13.4787	11415.2	down	-11415.2	-13.4787	11415.2	down	-1.08966	-0.123883	1.08966	down	17131	7559
113.0837@3.8139994	1.39056e-06	1.7382e-06				0.000138499					0.000138494				0.000138494			0.000138494			0.000138494	0.00041217		-1.47416	-0.559894	1.47416	down	1.19923	0.262108	1.19923	up	-1.09787	-0.134706	1.09787	down	-1.0771	-0.107146	1.0771	down	1.40368	0.489218	1.40368	up	1.5	0.584959	1.5	up	79355	78133
C24 H42 N12	2.68893e-14	4.77993e-14	0.000138754				0.000361798		0.000138494	0.000138494	0.000139365		0.000138494			0.000138495			0.000138494		0.00014642		0.00014257	-59552	-15.8619	59552	down	1.0785	0.109028	1.0785	up	1.02939	0.0417957	1.02939	up	-2.87411	-1.52311	2.87411	down	1.52916	0.612742	1.52916	up	1.49062	0.575915	1.49062	up	58583	54842
Pipericine	7.75802e-08	1.01738e-07						0.000138494					0.000138494				0.000138494			0.000138494		0.000138498	0.000138494	-3907.51	-11.932	3907.51	down	-1.25551	-0.328273	1.25551	down	-1.09992	-0.137393	1.09992	down	6.69733	2.74359	6.69733	up	-3907.51	-11.932	3907.51	down	-3907.51	-11.932	3907.51	down	37681	13467
C16 H29 N O2 S	1.86097e-05	2.25035e-05				0.000138567	0.000276285											0.000143488	0.000138494					-1236.69	-10.2723	1236.69	down	27.608	4.78701	27.608	up	-1.41637	-0.502199	1.41637	down	30.014	4.90756	30.014	up	-1236.69	-10.2723	1236.69	down	3.0527	1.61008	3.0527	up	1	1
C34 H47 N13 O4	9.82162e-07	1.23697e-06				0.000138494					0.000138494				0.000152243			0.000138494			0.000138494	0.000138494		-40449	-15.3038	40449	down	-4.91415	-2.29694	4.91415	down	-2.45144	-1.29363	2.45144	down	-1.2505	-0.322508	1.2505	down	4.59794	2.20099	4.59794	up	4.14577	2.05164	4.14577	up	66236	60006
C8 H18 O5	2.40551e-05	2.88791e-05	0.000138494			0.000242416			0.000245479	0.000138494	0.000140408	0.000138494	0.000138494		0.000138494			0.000138586			0.000138494	0.000138494		1.05962	0.0835495	1.05962	up	-1.01677	-0.0239935	1.01677	down	-1.23263	-0.301745	1.23263	down	-1.0897	-0.123932	1.0897	down	1.30679	0.386026	1.30679	up	2.27953	1.18874	2.27953	up	65215	69981
BL II	0	0							0.000138636	0.000143237	0.000138494					0.000138494			0.000188035		0.000138494			-46516	-15.5054	46516	down	-1.38124	-0.465961	1.38124	down	-1.35185	-0.434931	1.35185	down	-46516	-15.5054	46516	down	-46516	-15.5054	46516	down	-46516	-15.5054	46516	down	43910	38731
C5 H13 N2 O2	0	0	0.000138494			0.000138494	0.000935111		0.000148852	0.000138494			0.000138494		0.000138494	0.000138494		0.000139844	0.000346418			0.000138494	0.000138658	-62161	-15.9237	62161	down	-62161	-15.9237	62161	down	-1.12079	-0.164522	1.12079	down	-1.24549	-0.316716	1.24549	down	-62161	-15.9237	62161	down	-62161	-15.9237	62161	down	60232	62060
> limit Esi+11.12809	1.71532e-27	4.31252e-27		0.000216909					0.000138494					0.000138494	0.000138494	0.000251837	0.000138494							-30971.4	-14.9186	30971.4	down	-2.52948	-1.33884	2.52948	down	-30971.4	-14.9186	30971.4	down	-30971.4	-14.9186	30971.4	down	-30971.4	-14.9186	30971.4	down	-30971.4	-14.9186	30971.4	down	54972	52789
C4 H12 N5 O	0	0	0.000138494			0.000138494	0.000138494		0.000138494	0.000435679			0.000138494		0.000181841	0.000138494		0.000138567	0.000138494			0.000138494	0.00014349	-57150.1	-15.8025	57150.1	down	-1.25692	-0.329898	1.25692	down	-57150.1	-15.8025	57150.1	down	-1.26955	-0.344316	1.26955	down	-57150.1	-15.8025	57150.1	down	-57150.1	-15.8025	57150.1	down	55394	57861
Cycloalliin Esi+12.213582	7.99656e-12	1.26336e-11	0.000138494	0.000169949		0.000138494	0.000138494	0.000275699		0.000138494				0.000138494				0.000138494	0.00014112	0.000138494				-2.19135	-1.13182	2.19135	down	-1.07951	-0.110378	1.07951	down	-1.25816	-0.33131	1.25816	down	-1.29517	-0.373144	1.29517	down	1.67108	0.740779	1.67108	up	1.63661	0.71071	1.63661	up	37556	44212
C23 H53 N4 O6	2.96555e-31	8.17978e-31				0.000138494	0.000140065				0.000551633	0.000138494			0.000138494	0.000254079		0.000242416	0.000138506			0.000138494	0.000138494	-1.71783	-0.780589	1.71783	down	-1.18061	-0.239534	1.18061	down	1.13354	0.180836	1.13354	up	1.62085	0.696754	1.62085	up	-87094.5	-16.4103	87094.5	down	-1.55395	-0.635943	1.55395	down	25980	90097
Concanamycin A	8.9735e-16	1.68017e-15					0.000138494																	-389.029	-8.60374	389.029	down	646.532	9.33658	646.532	up	-389.029	-8.60374	389.029	down	-389.029	-8.60374	389.029	down	-389.029	-8.60374	389.029	down	-389.029	-8.60374	389.029	down	1	1
1521.9553@14.127206	2.05423e-08	2.78982e-08			0.00013853	0.000138494	0.000139035			0.000138494	0.000138497	0.000171497		0.000138494	0.000138494	0.00032734				0.000138494		0.000138494	0.000138494	-1.19939	-0.262304	1.19939	down	1.01905	0.0272293	1.01905	up	-1.24415	-0.315159	1.24415	down	-1.02307	-0.0329113	1.02307	down	-1.14882	-0.200155	1.14882	down	1.03848	0.0544786	1.03848	up	60177	57173
C46 H46 O4 P	2.81079e-05	3.35936e-05				0.000138494					0.000138494				0.000774514			0.000138495			0.000138494	0.000171707		-154.93	-7.27547	154.93	down	-5.22971	-2.38673	5.22971	down	-154.93	-7.27547	154.93	down	-154.93	-7.27547	154.93	down	-154.93	-7.27547	154.93	down	75.7012	6.24224	75.7012	up	1	1
Granatin B	1.65158e-11	2.58786e-11																						-17610.7	-14.1042	17610.7	down	1.92953	0.948251	1.92953	up	-18.114	-4.17903	18.114	down	-17610.7	-14.1042	17610.7	down	-17610.7	-14.1042	17610.7	down	-5.20314	-2.37938	5.20314	down	61804	57466
C26 H45 N13 S	1.43506e-12	2.34493e-12																						-9952.22	-13.2808	9952.22	down	1.77449	0.827408	1.77449	up	6.52138	2.70518	6.52138	up	4.16279	2.05755	4.16279	up	-9952.22	-13.2808	9952.22	down	-9952.22	-13.2808	9952.22	down	30989	1
C49 H73 N5 O10	5.39322e-09	7.57889e-09			0.000138494			0.000263504		0.000138494			0.000197972	0.000138494			0.000138494	0.000138494	0.000963178			0.000138494	0.000138494	-393.253	-8.61931	393.253	down	494.874	8.95092	494.874	up	-3.92933	-1.97428	3.92933	down	-393.253	-8.61931	393.253	down	-393.253	-8.61931	393.253	down	-393.253	-8.61931	393.253	down	1	1
> limit Esi+10.443976	1.80277e-15	3.36601e-15	0.000264439			0.000228635	0.000138494		0.000138494	0.000138494			0.000138494		0.00036704	0.000138513		0.000138494	0.000143983			0.000138586	0.000138494	-10313.1	-13.3322	10313.1	down	-1.33108	-0.412602	1.33108	down	-1.41108	-0.496799	1.41108	down	-10313.1	-13.3322	10313.1	down	-10313.1	-13.3322	10313.1	down	2.94181	1.55671	2.94181	up	14264	12661
C22 H29 N O7	0	0	0.000138494				0.000138494		0.000139011	0.000138494	0.000138495		0.000140973			0.000145072			0.000145048		0.000235751		0.000138494	-1.64812	-0.720818	1.64812	down	-1.22534	-0.293186	1.22534	down	-1.19616	-0.258408	1.19616	down	-1.00359	-0.00517464	1.00359	down	-56760.7	-15.7926	56760.7	down	1.00934	0.0134172	1.00934	up	59372	53872
C33 H27 N18 O2	0.000163718	0.000190055	0.000138494						0.000138494	0.000138494	0.000139422	0.000140381	0.000138494											-906.157	-9.82362	906.157	down	-6.5043	-2.70139	6.5043	down	-906.157	-9.82362	906.157	down	-18.8822	-4.23895	18.8822	down	-906.157	-9.82362	906.157	down	31.3249	4.96924	31.3249	up	78071	68531
> limit Esi+22.206408	1.58242e-21	3.50337e-21	0.000138494			0.000138494	0.000138494		0.000138494	0.000138494			0.000138494		0.000138494	0.000138494		0.000138494	0.000138494			0.000138644	0.000138494	-33708.5	-15.0408	33708.5	down	-2.69599	-1.43081	2.69599	down	-1.00944	-0.0135536	1.00944	down	1.30299	0.381828	1.30299	up	-33708.5	-15.0408	33708.5	down	-33708.5	-15.0408	33708.5	down	43937	20139
Bilobetin	0	0		0.000138495				0.000138517	0.000138495				0.000138494	0.000195351	0.000138494	0.000138494				0.000138494		0.000138494	0.000154333	-52255.5	-15.6733	52255.5	down	1.0922	0.127232	1.0922	up	-1.00215	-0.00309467	1.00215	down	1.00188	0.00271416	1.00188	up	-52255.5	-15.6733	52255.5	down	-52255.5	-15.6733	52255.5	down	51682	44793
> limit Esi+13.125	0	0	0.000138494				0.000138499		0.000152604	0.000138494	0.000141215		0.000139566			0.000138494			0.000138494		0.000138494		0.000138889	-30639.1	-14.9031	30639.1	down	-30639.1	-14.9031	30639.1	down	-30639.1	-14.9031	30639.1	down	-30639.1	-14.9031	30639.1	down	-30639.1	-14.9031	30639.1	down	-30639.1	-14.9031	30639.1	down	28157	26925
C24 H54 N16 O3 P	1.28096e-17	2.52598e-17	0.000138494						0.000138494	0.000138494	0.000140117	0.000138761	0.000138494											-8024.38	-12.9702	8024.38	down	-2.34851	-1.23174	2.34851	down	-8024.38	-12.9702	8024.38	down	5.43292	2.44173	5.43292	up	-8024.38	-12.9702	8024.38	down	-8024.38	-12.9702	8024.38	down	22079	11530
C40 H54 N O11 S	9.49009e-37	2.76019e-36								0.000167788	0.000138494	0.000138494										0.000138494		-2.71539	-1.44116	2.71539	down	1.04625	0.0652275	1.04625	up	1.03763	0.0532932	1.03763	up	1.50301	0.587854	1.50301	up	-36756.7	-15.1657	36756.7	down	-36756.7	-15.1657	36756.7	down	46730	13325
<none> Esi+10.831312	6.36923e-13	1.05758e-12	0.000138494			0.000138494	0.000138494		0.000138632	0.000138494			0.000138494		0.000138494	0.000138494		0.000138494	0.000138494			0.000138494	0.000138494	-17905.9	-14.1281	17905.9	down	1.76853	0.822551	1.76853	up	-17905.9	-14.1281	17905.9	down	-104.42	-6.70626	104.42	down	-17905.9	-14.1281	17905.9	down	-17905.9	-14.1281	17905.9	down	71937	62015
C29 H15 N13 O5 P	0	0	0.000138494						0.000152206	0.000147938	0.000138494	0.000138605	0.000138494											-70238.6	-16.1	70238.6	down	1.02167	0.0309257	1.02167	up	-1.04009	-0.0567017	1.04009	down	-1.39985	-0.485269	1.39985	down	1.04914	0.069212	1.04914	up	1.14507	0.195433	1.14507	up	72656	76032
C7 H19 N3 O12 P3	0	0	0.000138494																					-35514.2	-15.1161	35514.2	down	-1.13012	-0.176471	1.13012	down	-1.38647	-0.471421	1.38647	down	-35514.2	-15.1161	35514.2	down	-35514.2	-15.1161	35514.2	down	1.07169	0.0998907	1.07169	up	28989	26453
C9 H9 N5 O7 P3	0	0																						-61637.3	-15.9115	61637.3	down	-2.88052	-1.52633	2.88052	down	-61637.3	-15.9115	61637.3	down	-61637.3	-15.9115	61637.3	down	-61637.3	-15.9115	61637.3	down	-1.05655	-0.0793676	1.05655	down	65964	62547
Flavin adenine dinucleotide (FAD)	0	0	0.000548571			0.000138494	0.000138494	0.000138494	0.000138494	0.000138494					0.000138494	0.000138494	0.000138494	0.000138494	0.000539406	0.000138494				-39926.2	-15.285	39926.2	down	-1.13115	-0.177784	1.13115	down	-1.30744	-0.38674	1.30744	down	-1.47103	-0.556828	1.47103	down	1.22186	0.289081	1.22186	up	1.29398	0.371812	1.29398	up	29120	29702
C4 H7 N	1.81434e-19	3.75526e-19	0.000138494	0.000138494					0.000152694	0.000138494	0.000542086	0.000138494	0.000138494											-57625.5	-15.8144	57625.5	down	-1.10195	-0.140064	1.10195	down	-1.2066	-0.270952	1.2066	down	-3.06333	-1.6151	3.06333	down	-57625.5	-15.8144	57625.5	down	1.04474	0.0631475	1.04474	up	62492	62502
C3 H2 N3 O2	0	0		0.000138494	0.000138503	0.000374414		0.000138494		0.000138494	0.000194242								0.000138494		0.000138494			-48184.2	-15.5563	48184.2	down	-48184.2	-15.5563	48184.2	down	-48184.2	-15.5563	48184.2	down	-48184.2	-15.5563	48184.2	down	-48184.2	-15.5563	48184.2	down	-48184.2	-15.5563	48184.2	down	48734	46879
C28 H55 N2 O2 P2 S	4.1295e-10	6.12542e-10	0.000138582	0.000138494	0.000138494	0.000176636	0.000138517	0.000140356																-13058.3	-13.6727	13058.3	down	2.30213	1.20297	2.30213	up	-2.00291	-1.0021	2.00291	down	5.43601	2.44255	5.43601	up	-13058.3	-13.6727	13058.3	down	1.08018	0.111276	1.08018	up	23437	17158
2-Phenylethyl beta-D-glucopyranoside Esi+18.08242	0	0	0.000138494				0.000138572		0.000138495	0.000527639	0.000401292		0.000138494			0.000138494			0.000138514		0.000232581		0.00041018	-1.87069	-0.903569	1.87069	down	-36624.7	-15.1605	36624.7	down	-36624.7	-15.1605	36624.7	down	-36624.7	-15.1605	36624.7	down	-36624.7	-15.1605	36624.7	down	-1.01719	-0.0245838	1.01719	down	42438	32924
196.0937@1.2047246	0.000719969	0.000817311					0.000138494					0.000138494				0.000138494			0.000185627		0.000138505		0.000138524	1.19267	0.254192	1.19267	up	-1.04814	-0.0678358	1.04814	down	-1.1262	-0.17146	1.1262	down	-1.12839	-0.174266	1.12839	down	1.20295	0.266576	1.20295	up	1.24153	0.312121	1.24153	up	56743	55780
136.0671@2.713086	2.89922e-13	4.85628e-13				0.000138494																		1.01061	0.015233	1.01061	up	-1.01964	-0.0280609	1.01964	down	-1.12472	-0.16957	1.12472	down	-1.16185	-0.216422	1.16185	down	1.58829	0.667471	1.58829	up	1.93025	0.948786	1.93025	up	58153	56697
LysoPE(0:0/20:5(5Z,8Z,11Z,14Z,17Z)) Esi+18.386307	1.016e-29	2.76245e-29		0.000138494					0.000138494					0.000138494	0.000139792	0.000138523	0.000138494							-38359.2	-15.2273	38359.2	down	1.01797	0.0256882	1.01797	up	1.22255	0.289898	1.22255	up	1.45549	0.541505	1.45549	up	-38359.2	-15.2273	38359.2	down	-1.10674	-0.146322	1.10674	down	33491	13631
Cassaidine	2.4379e-10	3.66922e-10	0.000138495	0.000138494		0.000138494				0.000138499	0.000169926	0.000138609	0.000138494	0.000138573	0.000138494	0.000138494	0.000138494	0.000297368				0.000138494		-31641.4	-14.9495	31641.4	down	-2.4571	-1.29695	2.4571	down	-5.37068	-2.4251	5.37068	down	-2.16032	-1.11125	2.16032	down	-31641.4	-14.9495	31641.4	down	-31641.4	-14.9495	31641.4	down	41387	9011
LysoPE(0:0/22:4(7Z,10Z,13Z,16Z)) Esi+29.78189	4.4496e-21	9.62757e-21				0.000138494			0.000536386	0.000138494	0.000138494	0.000138494												-39384.5	-15.2653	39384.5	down	-1.30526	-0.384336	1.30526	down	-5.08836	-2.3472	5.08836	down	-39384.5	-15.2653	39384.5	down	-39384.5	-15.2653	39384.5	down	-39384.5	-15.2653	39384.5	down	42227	38511
Mycothione	0.000170296	0.000197348	0.000138494						0.000138495	0.000138494	0.000139324	0.000163239	0.000138494											-534.339	-9.06161	534.339	down	2.294	1.19786	2.294	up	-7.1623	-2.84042	7.1623	down	-534.339	-9.06161	534.339	down	-534.339	-9.06161	534.339	down	65.5887	6.03538	65.5887	up	60471	53582
> limit Esi+11.194501	5.76566e-08	7.60589e-08													0.000138494							0.000138494		-35.0331	-5.13065	35.0331	down	-35.0331	-5.13065	35.0331	down	-35.0331	-5.13065	35.0331	down	-35.0331	-5.13065	35.0331	down	-35.0331	-5.13065	35.0331	down	394.158	8.62263	394.158	up	1	1
C31 H61 N5 O6	8.24504e-15	1.48946e-14	0.000138494				0.00018063		0.000277609	0.000138494	0.000138494		0.000138495			0.000138494			0.000143146		0.000668835		0.000138494	-49289.2	-15.589	49289.2	down	-1.06534	-0.0913162	1.06534	down	-1.66023	-0.731379	1.66023	down	1.39425	0.479486	1.39425	up	-49289.2	-15.589	49289.2	down	-1.46517	-0.551066	1.46517	down	40481	17850
C15 H39 N7 O2	1.07739e-12	1.77351e-12		0.000138494	0.000138494				0.000138494	0.000138494					0.000138494	0.000168524	0.000138494	0.000138494	0.000319747	0.000138494				-28827.1	-14.8151	28827.1	down	-4.86816	-2.28338	4.86816	down	-2.40013	-1.26311	2.40013	down	1.15449	0.207255	1.15449	up	-28827.1	-14.8151	28827.1	down	-28827.1	-14.8151	28827.1	down	33399	16870
Isoleucyl-Isoleucine Esi+11.010997	1.06185e-06	1.33482e-06				0.000140284					0.00014642				0.000138536			0.000138494			0.000222036	0.000138494		-4445.14	-12.118	4445.14	down	4.89769	2.2921	4.89769	up	1.81277	0.858197	1.81277	up	-1.03663	-0.0518961	1.03663	down	-4445.14	-12.118	4445.14	down	6.93063	2.79299	6.93063	up	58431	56442
C20 H42 N13 O P3	3.32148e-14	5.88087e-14		0.000138494	0.000138494			0.000138494	0.000138494	0.000138494					0.000138494	0.000138494	0.000336163	0.000138496	0.00014277	0.000138494				-4834.05	-12.239	4834.05	down	-4834.05	-12.239	4834.05	down	-1.51175	-0.596218	1.51175	down	-4834.05	-12.239	4834.05	down	-4834.05	-12.239	4834.05	down	5.0738	2.34307	5.0738	up	6731	9143
C24 H45 N13 S	2.73225e-09	3.91369e-09		0.000138494	0.000138494			0.000138494		0.000138494								0.000138494	0.000138494					-15197.1	-13.8915	15197.1	down	-1.23131	-0.300197	1.23131	down	2.52159	1.33434	2.52159	up	1.43104	0.517067	1.43104	up	-15197.1	-13.8915	15197.1	down	1.11947	0.162818	1.11947	up	33665	18797
136.0526@14.084846	4.8102e-17	9.37463e-17		0.000324635	0.000138494			0.000138494	0.000138494	0.000224119			0.000138494		0.000143693	0.000138494		0.000138494	0.000138494			0.000138494	0.000141629	-1.03866	-0.0547276	1.03866	down	1.02105	0.030056	1.02105	up	-1.06025	-0.0844011	1.06025	down	-1.2276	-0.295838	1.2276	down	1.66816	0.738255	1.66816	up	1.66073	0.731814	1.66073	up	56031	53444
Actinamine Esi+2.4611363	0.000166539	0.000193162	0.000138494						0.000290314	0.000138513	0.000138494	0.000138494	0.000143737											-71.4719	-6.1593	71.4719	down	18.4818	4.20804	18.4818	up	-2.23337	-1.15922	2.23337	down	-71.4719	-6.1593	71.4719	down	-71.4719	-6.1593	71.4719	down	189.199	7.56376	189.199	up	1	11214
Chrycolide	0	0	0.000138494						0.000138494	0.000138494	0.000138494	0.000139007	0.000138494											-40150.9	-15.2931	40150.9	down	1.07714	0.10721	1.07714	up	-40150.9	-15.2931	40150.9	down	1.97242	0.979964	1.97242	up	1.63541	0.709655	1.63541	up	1.56078	0.642265	1.56078	up	41696	37998
C53 H75 N7 O P2	7.5844e-07	9.59732e-07				0.000147476					0.000138494				0.000138494			0.000138494			0.00025741	0.000228635		-36.8222	-5.2025	36.8222	down	-36.8222	-5.2025	36.8222	down	4.29395	2.10231	4.29395	up	-36.8222	-5.2025	36.8222	down	975.702	9.9303	975.702	up	767.066	9.58321	767.066	up	1	1
> limit Esi+11.286407	1.91521e-07	2.47034e-07						0.000138494					0.000251				0.000138494			0.000138494		0.000138494	0.000470358	-6112.59	-12.5776	6112.59	down	14.4241	3.85041	14.4241	up	5.01669	2.32673	5.01669	up	7.83983	2.97082	7.83983	up	41.9601	5.39094	41.9601	up	42.2055	5.39936	42.2055	up	44612	38089
Janthitrem B	7.98851e-20	1.66375e-19	0.000138494				0.000138494		0.000138494	0.000138494	0.000138494		0.00017641			0.000138494			0.000138494		0.000138494		0.000350348	-41363	-15.3361	41363	down	-2.34704	-1.23084	2.34704	down	-41363	-15.3361	41363	down	-1.04945	-0.0696316	1.04945	down	-41363	-15.3361	41363	down	-41363	-15.3361	41363	down	45899	22994
C7 H5 N6 O2	0	0	0.000443243						0.000138494	0.000138527	0.000138494	0.000138494	0.000138494											-45984.9	-15.4889	45984.9	down	-1.26101	-0.334579	1.26101	down	-1.17461	-0.232181	1.17461	down	-1.40735	-0.492984	1.40735	down	-45984.9	-15.4889	45984.9	down	-45984.9	-15.4889	45984.9	down	47268	42543
C22 H36 N4 O3	9.8e-45	3.1e-44	0.000149758				0.000138688		0.000138494	0.000138494	0.000138494		0.000138494			0.000138494			0.000150972		0.000138494		0.000138854	-22791.1	-14.4762	22791.1	down	-1.18267	-0.24205	1.18267	down	-1.39799	-0.483349	1.39799	down	1.16544	0.220876	1.16544	up	-22791.1	-14.4762	22791.1	down	-22791.1	-14.4762	22791.1	down	15323	15808
Castaneiolide Esi+16.917017	4.15516e-22	9.35436e-22	0.000160387			0.000143573	0.000140103		0.000138494	0.000140507			0.000138584		0.000138494	0.000138494		0.000138494	0.000138494			0.000138494	0.000138494	-80815.4	-16.3023	80815.4	down	-3.44212	-1.7833	3.44212	down	-1.11453	-0.156437	1.11453	down	-1.97169	-0.979432	1.97169	down	-80815.4	-16.3023	80815.4	down	-80815.4	-16.3023	80815.4	down	40546	131177
Vitisin A	0	0	0.000138494			0.000159509	0.000138494		0.000138494	0.000138494			0.000138495		0.000138976	0.000138494		0.000390006	0.000156406			0.000247501	0.000138494	-72557.8	-16.1468	72557.8	down	-72557.8	-16.1468	72557.8	down	-1.54214	-0.624936	1.54214	down	-1.54029	-0.623202	1.54029	down	-72557.8	-16.1468	72557.8	down	-72557.8	-16.1468	72557.8	down	76703	71610
2-Oxo-4-hydroxy-5-aminovalerate Esi+1.5502226	2.70419e-39	8.07628e-39																						1.1567	0.210016	1.1567	up	-1.05482	-0.0769978	1.05482	down	1.37544	0.459888	1.37544	up	-1.87596	-0.907627	1.87596	down	1.93558	0.952768	1.93558	up	-789564	-19.5907	789564	down	802287	844320
C7 H11 N2 O14 P	0	0	0.000138494			0.000138494	0.000573109		0.000157945	0.000188035			0.000138955		0.000138494	0.000150906		0.000139736	0.000138494			0.000138494	0.000138494	-32463.9	-14.9865	32463.9	down	-32463.9	-14.9865	32463.9	down	-32463.9	-14.9865	32463.9	down	-32463.9	-14.9865	32463.9	down	-32463.9	-14.9865	32463.9	down	-32463.9	-14.9865	32463.9	down	35889	39181
C12 H26 O7	1.76208e-13	2.98147e-13	0.000138494		0.000138494	0.0001829	0.000138497	0.000139084	0.000138494					0.000138494	0.000138502	0.000138494	0.000703681							-1076.51	-10.0721	1076.51	down	25.2112	4.65599	25.2112	up	-1076.51	-10.0721	1076.51	down	-1076.51	-10.0721	1076.51	down	-1076.51	-10.0721	1076.51	down	3.15196	1.65625	3.15196	up	1	1
Iothalamic acid	0	0	0.000138494	0.000138494	0.000138494	0.000138494	0.000138494		0.000138494	0.000346418	0.000235751	0.000138494	0.000138498											-43465.6	-15.4076	43465.6	down	1.16656	0.222263	1.16656	up	-1.21301	-0.278592	1.21301	down	-1.16473	-0.219991	1.16473	down	1.43649	0.522552	1.43649	up	1.40896	0.494626	1.40896	up	38367	38205
3-oxo-dodecanoic acid	0	0									0.000238333	0.000138494						0.000145745						1.25842	0.331618	1.25842	up	-1.03646	-0.0516701	1.03646	down	1.03661	0.0518799	1.03661	up	-1.09153	-0.126354	1.09153	down	-38841.2	-15.2453	38841.2	down	-38841.2	-15.2453	38841.2	down	53865	38147
> limit Esi+11.4862	2.1042e-15	3.90696e-15	0.000138494		0.000138494				0.000138494		0.000140428	0.000138494	0.000138494	0.000138494				0.000138494	0.000138494	0.000146599				-21430.1	-14.3873	21430.1	down	-24.5412	-4.61714	24.5412	down	-21430.1	-14.3873	21430.1	down	-21430.1	-14.3873	21430.1	down	-21430.1	-14.3873	21430.1	down	-21430.1	-14.3873	21430.1	down	12201	11578
C31 H64 N6 P S	1.2124e-41	3.687e-41		0.000138494	0.000138494	0.000138494	0.000138494	0.00013852	0.000138494															-34369	-15.0688	34369	down	1.00156	0.00224304	1.00156	up	1.26516	0.339314	1.26516	up	-1.06919	-0.0965166	1.06919	down	-34369	-15.0688	34369	down	-34369	-15.0688	34369	down	22436	39786
C21 H7 N5 O16 P3	0	0	0.000150864				0.000138494	0.000138494	0.000138494	0.000138494	0.000138494					0.000146758	0.000138977		0.000138494	0.000138494	0.000146299	0.000138494		-26501.8	-14.6938	26501.8	down	-26501.8	-14.6938	26501.8	down	-26501.8	-14.6938	26501.8	down	-26501.8	-14.6938	26501.8	down	-26501.8	-14.6938	26501.8	down	-26501.8	-14.6938	26501.8	down	29752	29299
C11 H24 N5 O2	0	0																						-37825.1	-15.2071	37825.1	down	1.10014	0.137681	1.10014	up	-1.19907	-0.261912	1.19907	down	-1.11044	-0.151129	1.11044	down	1.54039	0.623293	1.54039	up	1.5462	0.628724	1.5462	up	34969	35921
> limit Esi+14.2767515	5.9838e-14	1.04015e-13																				0.000176636	0.000138494	-1.07302	-0.101676	1.07302	down	1.01885	0.0269346	1.01885	up	-1.02998	-0.0426187	1.02998	down	-2.57405	-1.36404	2.57405	down	-48438.1	-15.5639	48438.1	down	-1.09753	-0.134259	1.09753	down	55383	49515
Methacholine	1.00643e-13	1.72255e-13		0.000138494	0.000138494	0.0001391			0.000180322	0.00014112	0.000232581					0.000138494	0.000138494		0.000138777	0.000138494	0.00013853	0.000138494		-38370	-15.2277	38370	down	-2.79675	-1.48375	2.79675	down	-1.45438	-0.540401	1.45438	down	-1.1656	-0.221074	1.1656	down	1.14419	0.194331	1.14419	up	1.08618	0.119258	1.08618	up	36446	40201
C10 H22 O4	0	0	0.000138515						0.000138494	0.000138527	0.000138505	0.000138494	0.000138494											-46600.3	-15.5081	46600.3	down	-1.09289	-0.128142	1.09289	down	-1.02856	-0.0406218	1.02856	down	-46600.3	-15.5081	46600.3	down	-46600.3	-15.5081	46600.3	down	-46600.3	-15.5081	46600.3	down	50349	61611
4-tert-Butylphenyl salicylate	1.53981e-16	2.96631e-16	0.000408662				0.000138494		0.000138494				0.000877403			0.000303039							0.000138494	-20204	-14.3024	20204	down	1.03658	0.0518255	1.03658	up	-20204	-14.3024	20204	down	-189.792	-7.56828	189.792	down	1.10414	0.142927	1.10414	up	-20204	-14.3024	20204	down	20004	19567
2-Phenylethyl beta-D-glucopyranoside Esi+18.480173	3.31229e-09	4.71418e-09			0.000138494	0.000449928		0.000138494		0.000138537	0.000668835		0.000322131	0.000138494	0.000138494		0.000138494		0.000172506		0.000138531		0.000138494	-2.07589	-1.05373	2.07589	down	1.03948	0.0558567	1.03948	up	1.22277	0.290157	1.22277	up	-4.76976	-2.25392	4.76976	down	-36090.9	-15.1393	36090.9	down	-1.03006	-0.0427303	1.03006	down	44158	30669
C26 H34 Cl N2 O6	2.27691e-08	3.0891e-08																						-13321.7	-13.7015	13321.7	down	1.73897	0.798232	1.73897	up	-1.35599	-0.439345	1.35599	down	1.81149	0.857177	1.81149	up	3.0676	1.61711	3.0676	up	3.09948	1.63202	3.09948	up	26233	25935
Samandarine	0	0	0.000138494			0.000138494	0.000138494		0.000138494	0.000138506			0.000141105		0.000190771	0.0001385		0.000138494	0.000138494			0.000138494	0.000138494	-9376.98	-13.1949	9376.98	down	-9376.98	-13.1949	9376.98	down	-9376.98	-13.1949	9376.98	down	-9376.98	-13.1949	9376.98	down	-9376.98	-13.1949	9376.98	down	-9376.98	-13.1949	9376.98	down	10111	11582
> limit Esi+23.571629	7.29045e-16	1.37081e-15	0.000141408			0.000139119	0.000138494		0.000138495	0.000138494			0.000138494		0.000138494	0.000138494		0.00013851	0.000193487			0.000138494	0.000138494	-11133.6	-13.4426	11133.6	down	-1.03049	-0.0433302	1.03049	down	2.54668	1.34862	2.54668	up	3.75639	1.90935	3.75639	up	-11133.6	-13.4426	11133.6	down	-11133.6	-13.4426	11133.6	down	24523	11237
C31 H56 N6 P S	9.78212e-09	1.3575e-08			0.000138494					0.000138494				0.000138494				0.000138494	0.000138494	0.000138494				-13704.6	-13.7424	13704.6	down	-1.95738	-0.968923	1.95738	down	-43.5286	-5.44389	43.5286	down	-13704.6	-13.7424	13704.6	down	1.69385	0.760309	1.69385	up	-1.04808	-0.0677481	1.04808	down	1	10853
Spiroxamine Esi+17.608042	3.03932e-27	7.52781e-27				0.000138494	0.000138494				0.000222036	0.000162514			0.000138494	0.000138494		0.000145934	0.000138494			0.000305833	0.000862064	-24035.6	-14.5529	24035.6	down	1.70932	0.773418	1.70932	up	-24035.6	-14.5529	24035.6	down	-24035.6	-14.5529	24035.6	down	-24035.6	-14.5529	24035.6	down	-24035.6	-14.5529	24035.6	down	100468	50746
1460.9033@14.069317	8.55973e-05	0.000100769	0.000138494						0.000138494	0.000963178	0.00025741	0.000138494	0.000141213											-1.14556	-0.196059	1.14556	down	1.02105	0.030056	1.02105	up	-1.06361	-0.0889626	1.06361	down	1.13902	0.187788	1.13902	up	1.06704	0.0936108	1.06704	up	1.05827	0.0817013	1.05827	up	33751	32918
2-(3-Hydroxyphenyl)ethanol 1'-glucoside	4.23383e-35	1.20259e-34					0.00013852					0.000138497				0.000138494			0.000157298		0.000138494		0.000138494	-29229.9	-14.8352	29229.9	down	1.02014	0.0287733	1.02014	up	1.09459	0.130395	1.09459	up	1.05047	0.0710335	1.05047	up	1.1137	0.155358	1.1137	up	-1.13693	-0.185145	1.13693	down	16961	23561
> limit Esi+9.364973	0.000418525	0.000479186	0.000138533						0.000138494	0.000143983	0.000138529	0.000138494	0.000138494											-18697.4	-14.1906	18697.4	down	-8.39309	-3.0692	8.39309	down	-55.9386	-5.80577	55.9386	down	-122.558	-6.93733	122.558	down	-18697.4	-14.1906	18697.4	down	1.94702	0.961271	1.94702	up	39833	38610
Phenolic phosphate	4.09335e-09	5.78267e-09			0.000138494			0.000138494		0.000145048				0.000138494			0.000138494	0.000138511	0.000187317					-904.373	-9.82077	904.373	down	-1.07648	-0.106317	1.07648	down	-904.373	-9.82077	904.373	down	-904.373	-9.82077	904.373	down	29.9952	4.90666	29.9952	up	27.3895	4.77555	27.3895	up	51185	51930
C25 H42 P2	2.12422e-15	3.93865e-15	0.000138495			0.000166166	0.000138494	0.000138494	0.000138494	0.000728304					0.000138494	0.000138494	0.0001387	0.000138494	0.000145192	0.000138494				-1.37319	-0.457531	1.37319	down	-1.13649	-0.184587	1.13649	down	-1.18228	-0.24157	1.18228	down	-6.90123	-2.78685	6.90123	down	-22986.5	-14.4885	22986.5	down	-22986.5	-14.4885	22986.5	down	16581	18637
C12 H9 N5 O7 P	0	0		0.000139494	0.000138494	0.000143702		0.000138494	0.000254079	0.000138494	0.000138494		0.000138494			0.000138494			0.000138498		0.00013851		0.000138494	-41699.3	-15.3477	41699.3	down	1.10829	0.148336	1.10829	up	1.01466	0.0209999	1.01466	up	1.06585	0.0920086	1.06585	up	-1.00968	-0.0138988	1.00968	down	1.04919	0.0692749	1.04919	up	42782	40810
C10 H4 N O21 P3 S2	3.5e-44	1.11e-43		0.000138494					0.000138513					0.000138494	0.000138494	0.000243512	0.000138494							-36354.9	-15.1499	36354.9	down	1.20412	0.267981	1.20412	up	-1.20436	-0.26827	1.20436	down	-1.19207	-0.253471	1.19207	down	1.24795	0.319557	1.24795	up	1.22421	0.291856	1.22421	up	31751	33638
C19 H25 N5 O3 P	2.5961e-13	4.36499e-13	0.000160823				0.000687704		0.000145072	0.000153742			0.000138658			0.000275835			0.000573109				0.00013858	-24906.1	-14.6042	24906.1	down	-1.09767	-0.134445	1.09767	down	1.14692	0.197765	1.14692	up	-4.17434	-2.06155	4.17434	down	-24906.1	-14.6042	24906.1	down	1.12425	0.168963	1.12425	up	28399	17655
C30 H36 N10 O2 P	2.51073e-11	3.91112e-11	0.000138494	0.000138494		0.000138494	0.000401127			0.000138494			0.00014349	0.000138494			0.000138494	0.000315786	0.000138537			0.000138757	0.000138494	-35057.5	-15.0974	35057.5	down	-17.5319	-4.13191	17.5319	down	1.10664	0.146182	1.10664	up	-2.39035	-1.25722	2.39035	down	-3.00273	-1.58627	3.00273	down	-3.58775	-1.84308	3.58775	down	38526	33704
> limit Esi+10.725999	0	0		0.000138494					0.000138494					0.000141431	0.000138494	0.000138502	0.000138494							-20973	-14.3562	20973	down	-20973	-14.3562	20973	down	-20973	-14.3562	20973	down	-20973	-14.3562	20973	down	-20973	-14.3562	20973	down	-20973	-14.3562	20973	down	19499	14308
C15 H35 N22 P	0	0																						-23010.3	-14.49	23010.3	down	-1.04942	-0.0695953	1.04942	down	-1.45367	-0.539696	1.45367	down	-1.44047	-0.526538	1.44047	down	-23010.3	-14.49	23010.3	down	-1.35097	-0.433994	1.35097	down	15667	14195
Methyl 1-methoxy-1H-indole-3-carboxylate Esi+5.284123	4.43283e-05	5.25562e-05	0.000138494	0.000138494						0.000138494	0.000138849	0.000138494	0.000138494	0.000138494			0.000138494							-27404.7	-14.7421	27404.7	down	-1.20274	-0.266323	1.20274	down	-18.0026	-4.17014	18.0026	down	-14.6624	-3.87405	14.6624	down	1.51602	0.600292	1.51602	up	1.45714	0.543138	1.45714	up	34598	33557
C33 H23 N24 O P	0	0	0.000361798						0.000138494	0.000138494	0.000138494	0.000138494	0.000138494											3.05935	1.61322	3.05935	up	-23952.9	-14.5479	23952.9	down	-1.21553	-0.281586	1.21553	down	-1.02218	-0.0316429	1.02218	down	-23952.9	-14.5479	23952.9	down	-23952.9	-14.5479	23952.9	down	33122	31697
Delphinidin 3-(3''-p-coumaroylglucoside)	1.46335e-08	2.00985e-08			0.000138494					0.000150927				0.000138494				0.000138494	0.000138494	0.000138494				2.7101	1.43834	2.7101	up	-1.29223	-0.369865	1.29223	down	-1.38138	-0.466105	1.38138	down	-1.17454	-0.232093	1.17454	down	1.18005	0.238851	1.18005	up	1.06466	0.0903978	1.06466	up	25376	26656
C9 H21 N O4	2.02366e-05	2.44267e-05				0.000138494					0.000138494				0.000138494			0.000138494			0.000157458	0.000384002		2.38076	1.25142	2.38076	up	-1.12222	-0.166362	1.12222	down	1.05738	0.0804911	1.05738	up	1.22463	0.292351	1.22463	up	1.52647	0.610202	1.52647	up	1.56592	0.647009	1.56592	up	31703	32796
> limit Esi+22.249392	3.73839e-21	8.10187e-21	0.000138494			0.000138494	0.000138514		0.000138494	0.000138514			0.000138494		0.000138494	0.000138494		0.000138494	0.000138494			0.000138502	0.000138495	-11349.7	-13.4704	11349.7	down	1.71315	0.776648	1.71315	up	2.07661	1.05423	2.07661	up	2.7752	1.47259	2.7752	up	-11349.7	-13.4704	11349.7	down	-11349.7	-13.4704	11349.7	down	30838	13673
> limit Esi+21.936054	3.5604e-09	5.05115e-09			0.000138494					0.000185627				0.000138494				0.000138499	0.000138494	0.000138494				-11003.1	-13.4256	11003.1	down	-2.87492	-1.52352	2.87492	down	-2.33345	-1.22247	2.33345	down	3.0857	1.6256	3.0857	up	-11003.1	-13.4256	11003.1	down	-11003.1	-13.4256	11003.1	down	29698	13529
C21 H18 N15 O2 P2	3.77362e-06	4.65599e-06													0.000138494							0.000143573		-17567.2	-14.1006	17567.2	down	-2.92058	-1.54625	2.92058	down	-2.6512	-1.40664	2.6512	down	-2.34761	-1.23119	2.34761	down	1.54239	0.625172	1.54239	up	1.42953	0.515545	1.42953	up	11264	12932
LysoPC(22:5(4Z,7Z,10Z,13Z,16Z))	1.56799e-10	2.38142e-10	0.000276285	0.00013855	0.000138494	0.000140547	0.000138526	0.000138494																-5918.23	-12.531	5918.23	down	4.71376	2.23688	4.71376	up	8.51512	3.09003	8.51512	up	2.12255	1.0858	2.12255	up	-5918.23	-12.531	5918.23	down	-5918.23	-12.531	5918.23	down	62020	13551
343.2197@9.454586	3.65344e-05	4.33928e-05	0.000935111							0.000143146	0.000138494	0.000138494	0.000138494											-1.62037	-0.696322	1.62037	down	-1.21201	-0.277399	1.21201	down	-1.57826	-0.658331	1.57826	down	-1.09918	-0.136431	1.09918	down	1.1988	0.261585	1.1988	up	1.35888	0.442415	1.35888	up	24123	24006
Benzoquinoneacetic acid Esi+19.50319	5.94599e-13	9.88531e-13	0.000138958	0.000138494	0.000138494	0.000138494						0.000138494	0.000138494			0.000138494	0.00046783		0.000145445	0.000138494	0.000138494	0.000278072		-28009.4	-14.7736	28009.4	down	-1.13535	-0.183134	1.13535	down	-2.35294	-1.23447	2.35294	down	-2.76896	-1.46934	2.76896	down	-28009.4	-14.7736	28009.4	down	1.51251	0.596944	1.51251	up	29950	41873
Pergillin	5.56437e-16	1.05219e-15																						-20283.6	-14.308	20283.6	down	1.01584	0.0226765	1.01584	up	-20283.6	-14.308	20283.6	down	-342.956	-8.42188	342.956	down	-20283.6	-14.308	20283.6	down	1.0203	0.0289965	1.0203	up	8407	19861
C21 H6 N2 O25 P3	5.84286e-38	1.71433e-37								0.000319747							0.000140252		0.000138494	0.000138499				-34721.4	-15.0835	34721.4	down	1.31311	0.392986	1.31311	up	-1.17049	-0.22711	1.17049	down	-1.14468	-0.194949	1.14468	down	1.49701	0.582082	1.49701	up	1.56856	0.649444	1.56856	up	29183	37128
C36 H61 N O5 S	3.00857e-12	4.82745e-12	0.000138494	0.00024898	0.000138494	0.000138687	0.000138494						0.000138494				0.000138494			0.000138494		0.000138902	0.000401127	2.51512	1.33063	2.51512	up	-2.3651	-1.2419	2.3651	down	-4341.06	-12.0838	4341.06	down	-4341.06	-12.0838	4341.06	down	-4341.06	-12.0838	4341.06	down	3.06443	1.61562	3.06443	up	16899	10688
Lirioresinol A	1.92606e-08	2.62376e-08	0.000138494	0.000138494		0.000138494	0.000138494	0.000138494		0.00014277				0.000138494				0.000178617	0.000138494	0.000138494				-33540.2	-15.0336	33540.2	down	-2.04667	-1.03328	2.04667	down	1.06926	0.0966177	1.06926	up	-2.4572	-1.29701	2.4572	down	1.1261	0.171336	1.1261	up	-1.05796	-0.0812893	1.05796	down	37185	23195
Palmitic acid	8.36046e-18	1.66337e-17	0.000139035		0.000138494	0.000149978	0.000138494		0.000138494				0.000154333	0.000138494	0.000138501	0.000138494				0.000138494		0.000138494	0.000138494	-10077.9	-13.2989	10077.9	down	2.08122	1.05743	2.08122	up	2.72549	1.44652	2.72549	up	4.07715	2.02756	4.07715	up	-10077.9	-13.2989	10077.9	down	2.04646	1.03313	2.04646	up	26634	15397
C4 H7 N6 O	3.72092e-16	7.0862e-16	0.000138494				0.000162179		0.000138494	0.000138494	0.000138494		0.000138494			0.000138505			0.000138494		0.000138494		0.000138494	-36960.6	-15.1737	36960.6	down	-36960.6	-15.1737	36960.6	down	-40.6894	-5.34658	40.6894	down	-36960.6	-15.1737	36960.6	down	-36960.6	-15.1737	36960.6	down	-36960.6	-15.1737	36960.6	down	15092	55580
Etorphine	7.1852e-34	2.01942e-33	0.000138494			0.000138494	0.000238868		0.000138494	0.000138494			0.000138494		0.000138494	0.00015132		0.000138494	0.000138494			0.0001829	0.000138494	-2.62638	-1.39307	2.62638	down	-1.00049	-0.000712395	1.00049	down	1.19501	0.257027	1.19501	up	1.11837	0.161402	1.11837	up	-25719.8	-14.6506	25719.8	down	-1.46675	-0.552625	1.46675	down	33805	21691
C38 H45 N O13 P2 S	2.21345e-05	2.66453e-05				0.000326938					0.000138494				0.000138494			0.000809201			0.000138494	0.000138495		-15029.8	-13.8755	15029.8	down	-7.73397	-2.95121	7.73397	down	-6.21268	-2.63522	6.21268	down	-357.38	-8.48131	357.38	down	1.29963	0.378105	1.29963	up	1.31121	0.3909	1.31121	up	8354	7691
8,8-Diethoxy-2,6-dimethyl-2-octanol	1.80627e-17	3.55659e-17	0.000138499				0.000138501		0.000138494	0.000150972	0.000138526		0.00041018			0.000474329			0.000138494		0.00016041		0.000138494	-11855.4	-13.5333	11855.4	down	1.7518	0.808841	1.7518	up	2.13225	1.09238	2.13225	up	2.98134	1.57596	2.98134	up	-11855.4	-13.5333	11855.4	down	1.37314	0.457481	1.37314	up	34577	18726
> limit Esi+23.535988	2.84508e-10	4.27243e-10	0.000138494		0.000138494	0.000138494	0.000138494	0.000138494	0.000237767					0.000138494	0.000138494	0.000138494	0.000138494							-9469.25	-13.209	9469.25	down	-1.02121	-0.0302773	1.02121	down	2.91032	1.54118	2.91032	up	-1.56992	-0.650693	1.56992	down	-9469.25	-13.209	9469.25	down	-9469.25	-13.209	9469.25	down	20532	10466
Actinamine Esi+1.5939997	3.72701e-38	1.09836e-37	0.000138494			0.000138494	0.000138494		0.000138494	0.000156406	0.000138494	0.000138559	0.000138524											-104606	-16.6746	104606	down	-1.66063	-0.731727	1.66063	down	-1.85895	-0.894486	1.85895	down	-1.48341	-0.56892	1.48341	down	-104606	-16.6746	104606	down	-104606	-16.6746	104606	down	151637	64702
C15 H30 N12 O P2	5.70509e-10	8.42511e-10		0.000138502					0.000141992					0.000138494	0.000138497	0.000138494	0.000138494							-316.937	-8.30805	316.937	down	15.8272	3.98433	15.8272	up	-316.937	-8.30805	316.937	down	-316.937	-8.30805	316.937	down	-316.937	-8.30805	316.937	down	35.8603	5.16431	35.8603	up	124973	1
C46 H54 N P	2.44979e-27	6.10163e-27	0.000138494						0.000138494	0.000138494	0.000138506	0.000138494	0.000138494											-1.79714	-0.845704	1.79714	down	-1.29119	-0.368703	1.29119	down	-20534.1	-14.3257	20534.1	down	-2.93514	-1.55343	2.93514	down	-20534.1	-14.3257	20534.1	down	-20534.1	-14.3257	20534.1	down	13046	13755
C9 H21 N O3	1.3e-43	4.05e-43	0.000138517						0.000138494	0.000138494	0.000138494	0.000138494	0.000141629											-1.03823	-0.0541277	1.03823	down	-1.1348	-0.182439	1.1348	down	-1.17617	-0.234097	1.17617	down	-22598.4	-14.4639	22598.4	down	1.80338	0.850703	1.80338	up	1.72799	0.789094	1.72799	up	40017	42211
C11 H23 N4 O3	0	0																						-29457	-14.8463	29457	down	1.02148	0.0306625	1.02148	up	-1.07235	-0.100775	1.07235	down	-1.08839	-0.122199	1.08839	down	1.51849	0.602642	1.51849	up	1.53509	0.618327	1.53509	up	27697	28969
C10 H21 N4 O2	0	0													0.000138494									-19048.5	-14.2174	19048.5	down	-19048.5	-14.2174	19048.5	down	-19048.5	-14.2174	19048.5	down	-19048.5	-14.2174	19048.5	down	-19048.5	-14.2174	19048.5	down	-19048.5	-14.2174	19048.5	down	20341	20168
L-beta-aspartyl-L-leucine	9.7943e-36	2.81191e-35		0.000138494	0.000138494			0.000925015	0.000138494	0.000138494			0.000470358		0.000138494	0.000167958		0.000138494	0.000138519			0.000449928	0.000138494	-22808.9	-14.4773	22808.9	down	1.03251	0.0461521	1.03251	up	1.50636	0.591066	1.50636	up	-1.18908	-0.249841	1.18908	down	1.92788	0.947012	1.92788	up	2.11433	1.0802	2.11433	up	25757	17112
N-[2-(3,4-Dimethoxyphenyl)ethyl]-3,4-dimethoxycinnamic acid amide	0	0	0.000138494						0.000138523	0.000138494	0.000138494	0.000138581	0.000350348											-41687.2	-15.3473	41687.2	down	-1.06739	-0.0940838	1.06739	down	-1.32933	-0.410699	1.32933	down	-1.12086	-0.164604	1.12086	down	1.23004	0.298704	1.23004	up	1.14381	0.193847	1.14381	up	46243	41800
1372.8508@13.950494	2.62035e-06	3.25108e-06				0.000147327	0.000138494				0.000138531	0.000142533			0.000138494	0.000138494		0.000138494	0.000138494		0.000138494	0.000138494	0.000143441	-1.07225	-0.100636	1.07225	down	1.15694	0.21031	1.15694	up	-1.04546	-0.0641441	1.04546	down	-1.03471	-0.049221	1.03471	down	1.06731	0.0939808	1.06731	up	1.20636	0.270665	1.20636	up	31783	32373
C19 H30 O8 P2	1.53577e-13	2.60514e-13		0.000652803	0.000138494				0.000138494	0.000138494					0.000138494	0.000138494	0.000138494	0.000138494	0.000138494	0.000138494				-31357.2	-14.9365	31357.2	down	-2.37956	-1.2507	2.37956	down	-1.20493	-0.268946	1.20493	down	-6.80343	-2.76626	6.80343	down	-31357.2	-14.9365	31357.2	down	-31357.2	-14.9365	31357.2	down	33785	31796
> limit Esi+11.245335	0.000160595	0.000186592	0.000138494						0.000138494	0.000138777	0.000138519	0.000138494	0.000138854											-30.3442	-4.92335	30.3442	down	-1.16954	-0.225939	1.16954	down	-30.3442	-4.92335	30.3442	down	-30.3442	-4.92335	30.3442	down	-30.3442	-4.92335	30.3442	down	235.341	7.87861	235.341	up	1	1
C22 H53 N6 O3 S	2.2958e-16	4.39727e-16	0.00018063	0.000138494	0.000138494	0.000138494	0.000328323		0.000138494		0.000138494		0.000139103	0.000138494		0.000139299	0.000138494	0.000138494		0.000138494	0.000268082	0.000282411	0.000138498	-5325.57	-12.3787	5325.57	down	3.45307	1.78788	3.45307	up	4.00489	2.00176	4.00489	up	1.72241	0.784431	1.72241	up	-5325.57	-12.3787	5325.57	down	-5325.57	-12.3787	5325.57	down	16189	5329
> limit Esi+10.709102	1.55608e-08	2.13502e-08			0.000138494			0.000138497		0.000138494			0.000138494	0.000138513			0.000138494	0.000138494	0.000138494			0.000138495	0.000138494	-10208.8	-13.3175	10208.8	down	4.85746	2.2802	4.85746	up	1.16324	0.218147	1.16324	up	-18.8356	-4.23539	18.8356	down	-10208.8	-13.3175	10208.8	down	-10208.8	-13.3175	10208.8	down	37712	29837
C19 H33 N O8 P2	1.84567e-13	3.11895e-13		0.000138494					0.000168524					0.000138494	0.000138494	0.000138506	0.000138494							-30791.3	-14.9102	30791.3	down	-2.25105	-1.1706	2.25105	down	-1.1678	-0.223789	1.1678	down	-6.41602	-2.68168	6.41602	down	-30791.3	-14.9102	30791.3	down	-30791.3	-14.9102	30791.3	down	34199	33414
LysoPC(22:4(7Z,10Z,13Z,16Z))	3.47011e-10	5.18767e-10	0.000138494	0.000138494	0.000138494	0.000142851	0.000138494						0.000138494				0.000138494			0.000138494		0.000138494	0.000962641	-40986.3	-15.3229	40986.3	down	-7.05894	-2.81945	7.05894	down	1.51041	0.594943	1.51041	up	-1.61345	-0.690147	1.61345	down	-40986.3	-15.3229	40986.3	down	-1.24974	-0.321629	1.24974	down	42782	46467
C4 H5 N O	0.000106056	0.000124306	0.000138688						0.000138494	0.000138494	0.000138494	0.000138494	0.000138494											-1.55311	-0.635164	1.55311	down	-1.08605	-0.119093	1.08605	down	-6.47024	-2.69382	6.47024	down	-6.83652	-2.77326	6.83652	down	-45598.8	-15.4767	45598.8	down	-14.0191	-3.80932	14.0191	down	45512	48372
Spironolactone	1.74e-43	5.4e-43	0.000140103			0.000138494	0.000138494	0.00015287	0.000138494	0.000193487					0.000138494	0.000967377	0.000138494	0.000138494	0.000138494	0.000138494				-21463.1	-14.3896	21463.1	down	1.27063	0.345539	1.27063	up	1.25864	0.331865	1.25864	up	1.24175	0.31238	1.24175	up	-21463.1	-14.3896	21463.1	down	-21463.1	-14.3896	21463.1	down	25954	16172
C15 H21 P	5.98501e-07	7.61677e-07				0.000150056		0.000138494			0.000468562		0.000138494		0.000138494		0.000178984	0.000138494		0.000138494	0.000138494		0.000138494	-20300.4	-14.3092	20300.4	down	-1.54157	-0.624396	1.54157	down	-3.2918	-1.71888	3.2918	down	-7.48132	-2.90329	7.48132	down	-1.34115	-0.42347	1.34115	down	-1.37577	-0.460243	1.37577	down	24632	27596
1504.927@14.128542	0.000154618	0.000180118	0.000138494						0.000138494	0.000138494	0.000145214	0.000138494	0.000138494											-1.23989	-0.310214	1.23989	down	-1.10513	-0.14422	1.10513	down	1.02074	0.0296116	1.02074	up	-1.02859	-0.0406742	1.02859	down	1.12166	0.165635	1.12166	up	1.13621	0.184229	1.13621	up	32785	31419
DL-Dopa	0	0	0.000138675			0.000138496	0.000138494	0.000138494	0.000138494	0.000138494					0.000163565	0.000144503	0.000151999	0.000834436	0.000138494	0.000138529				-32560.6	-14.9908	32560.6	down	-1.06532	-0.0912924	1.06532	down	-1.13972	-0.188679	1.13972	down	-1.12209	-0.166183	1.12209	down	1.57392	0.654366	1.57392	up	1.58729	0.666565	1.58729	up	32079	31627
Penicilloic G acid	9.5007e-10	1.38465e-09	0.000138497	0.000138494		0.000139857	0.000148263	0.000138494		0.000157298				0.000138494				0.000328817	0.000156058	0.000138494				-2.07033	-1.04986	2.07033	down	-1.04855	-0.0684004	1.04855	down	-1.24708	-0.318554	1.24708	down	-1.00238	-0.00342846	1.00238	down	1.60195	0.679833	1.60195	up	1.51559	0.599875	1.51559	up	23514	24127
1548.9551@14.178724	6.41863e-06	7.83261e-06				0.000193287					0.00013851				0.000190224			0.000138494			0.000138494	0.000154239		-1.15188	-0.203986	1.15188	down	1.22373	0.291284	1.22373	up	1.1555	0.208519	1.1555	up	1.0092	0.0132065	1.0092	up	1.05368	0.0754433	1.05368	up	-1.01689	-0.0241623	1.01689	down	31770	30071
9,10-Dihydroxy-12,13-epoxyoctadecanoate Esi+17.0583	0	0	0.000138494						0.000138494	0.000187317	0.000157458	0.000145206	0.000138494											-24014.7	-14.5516	24014.7	down	-1.03451	-0.0489426	1.03451	down	1.03849	0.0544891	1.03849	up	-1.07032	-0.0980454	1.07032	down	-24014.7	-14.5516	24014.7	down	-1.12691	-0.172379	1.12691	down	24010	24724
Thalicpureine	2.48021e-13	4.17539e-13																						-26498.1	-14.6936	26498.1	down	-1.76296	-0.817996	1.76296	down	-26498.1	-14.6936	26498.1	down	-28.3898	-4.8273	28.3898	down	-26498.1	-14.6936	26498.1	down	1.44383	0.529904	1.44383	up	24779	62917
C21 H25 N2 S	9.08894e-06	1.10709e-05				0.000170056					0.000138494				0.000138495			0.000312624			0.00013972	0.000151319		-13900.5	-13.7629	13900.5	down	-2.37646	-1.24882	2.37646	down	-12.4252	-3.6352	12.4252	down	-70.4902	-6.13935	70.4902	down	-13900.5	-13.7629	13900.5	down	-1.32684	-0.40799	1.32684	down	10339	18183
LysoPE(0:0/18:0)	2.04631e-08	2.7819e-08			0.000138494			0.000138494		0.000145192			0.000138494	0.000138494			0.000138494	0.000138494	0.000138494			0.000138661	0.000138494	-4855.82	-12.2455	4855.82	down	-8.17436	-3.03111	8.17436	down	2.17856	1.12338	2.17856	up	10.8119	3.43455	10.8119	up	-4855.82	-12.2455	4855.82	down	-4855.82	-12.2455	4855.82	down	44437	10021
2,5-Diamino-6-hydroxy-4-(5'-phosphoribosylamino)-pyrimidine	0	0	0.000138494						0.000138494	0.000138494	0.000138613	0.000138494	0.000138494											-33482.7	-15.0311	33482.7	down	-1.09013	-0.124498	1.09013	down	-1.00575	-0.00827408	1.00575	down	-1.32882	-0.410148	1.32882	down	-33482.7	-15.0311	33482.7	down	-33482.7	-15.0311	33482.7	down	39425	24631
C18 H43 N4 O3	5.56436e-40	1.66556e-39	0.000138494				0.000138497		0.000138494	0.000138526			0.000138494			0.000144625			0.000138785				0.000145567	-20439.3	-14.3191	20439.3	down	1.62013	0.69611	1.62013	up	1.14238	0.192039	1.14238	up	1.76646	0.820865	1.76646	up	-20439.3	-14.3191	20439.3	down	-20439.3	-14.3191	20439.3	down	19193	13147
Flutriafol	1.38457e-22	3.15427e-22	0.000138494						0.000138494	0.000138537	0.000138494	0.000138494										0.000288078	0.000138494	-24081	-14.5556	24081	down	-2.59085	-1.37342	2.59085	down	-1.18207	-0.241312	1.18207	down	-1.21159	-0.276899	1.21159	down	-24081	-14.5556	24081	down	-24081	-14.5556	24081	down	15765	20082
C7 H10 O4 P2	0	0		0.000220559	0.000138494				0.000138494						0.000145371	0.000146142		0.000138494						-38463.5	-15.2312	38463.5	down	-1.01712	-0.0244904	1.01712	down	1.03332	0.0472908	1.03332	up	1.12463	0.169446	1.12463	up	-38463.5	-15.2312	38463.5	down	1.10112	0.138974	1.10112	up	33282	29752
C22 H15 N17 O4	6.5854e-41	1.98903e-40	0.000138494				0.000148518		0.000138494	0.000138494			0.000138509			0.000138494			0.000138494				0.000138559	-21523.6	-14.3936	21523.6	down	-1.01684	-0.0240908	1.01684	down	-1.04766	-0.0671701	1.04766	down	1.09904	0.136245	1.09904	up	1.84958	0.887196	1.84958	up	1.45485	0.540866	1.45485	up	25576	24702
C16 H16 N4 O	2.35712e-05	2.83237e-05				0.000803045					0.000138494				0.000138494			0.000138494			0.000138494	0.000138494		-844.145	-9.72135	844.145	down	-1.02901	-0.0412512	1.02901	down	-1.21468	-0.280572	1.21468	down	-844.145	-9.72135	844.145	down	-844.145	-9.72135	844.145	down	23.7872	4.57212	23.7872	up	1	1
C4 H9 O5	0	0		0.000139733	0.000138494	0.000138494		0.000138494																-29850	-14.8654	29850	down	-1.09588	-0.132092	1.09588	down	-1.21665	-0.282918	1.21665	down	-1.24578	-0.317053	1.24578	down	1.34513	0.427741	1.34513	up	1.31262	0.392445	1.31262	up	27130	28389
C20 H42 O5	1.77084e-12	2.8795e-12	0.000138494			0.000139196	0.000139195		0.000138494	0.000138494			0.000138495		0.000138494	0.000138494		0.000138494	0.000138494			0.000138494	0.000138494	-7921.93	-12.9516	7921.93	down	3.21633	1.68541	3.21633	up	2.16382	1.11358	2.16382	up	-1.91472	-0.937137	1.91472	down	-7921.93	-12.9516	7921.93	down	-7921.93	-12.9516	7921.93	down	11057	5660
3''-Chloro-3''-deoxytriphasiol	2.30569e-05	2.77306e-05				0.000138494					0.000138494				0.000138494			0.000138494			0.000200326	0.000138494		1.21257	0.278063	1.21257	up	1.29749	0.375721	1.29749	up	-1.41661	-0.502447	1.41661	down	1.66354	0.734255	1.66354	up	2.29942	1.20127	2.29942	up	2.00959	1.0069	2.00959	up	24684	21338
C11 H22 N O14 P2 S	1.79074e-22	4.06572e-22	0.000138494				0.000138494		0.000150906	0.000138494	0.000138494		0.000138494			0.000138494			0.000138494		0.000138494		0.00098515	26.2892	4.7164	26.2892	up	-2985.6	-11.5438	2985.6	down	-2985.6	-11.5438	2985.6	down	5.37277	2.42566	5.37277	up	-2985.6	-11.5438	2985.6	down	-2985.6	-11.5438	2985.6	down	16267	17698
> limit Esi+10.763749	2.86971e-14	5.0945e-14						0.000138494	0.000138494	0.000145445					0.000138495	0.000138494	0.000138499	0.000138494	0.000224678	0.000138494				-20926.3	-14.353	20926.3	down	-733.329	-9.51832	733.329	down	-20926.3	-14.353	20926.3	down	-20926.3	-14.353	20926.3	down	-20926.3	-14.353	20926.3	down	-20926.3	-14.353	20926.3	down	6842	10390
> limit Esi+23.477846	1.62562e-10	2.46615e-10	0.000138494	0.000138494	0.000138494	0.000138494	0.000437005	0.000138494																-8058.94	-12.9764	8058.94	down	-2.09591	-1.06758	2.09591	down	1.33368	0.415409	1.33368	up	3.56377	1.8334	3.56377	up	-8058.94	-12.9764	8058.94	down	-8058.94	-12.9764	8058.94	down	17203	6513
> limit Esi+14.281798	0	0	0.000138494			0.000511315	0.000138494		0.000146758	0.000138494			0.000138494		0.000138494	0.000138494		0.000138522	0.000138494			0.000138514	0.00013857	-1.306	-0.385155	1.306	down	1.01471	0.0210638	1.01471	up	-1.05622	-0.078908	1.05622	down	-1.02694	-0.0383453	1.02694	down	-32798.9	-15.0014	32798.9	down	1.00894	0.0128355	1.00894	up	30645	27990
Leucomycin A4	0.000122208	0.000143112	0.000138494						0.000138494	0.000138494	0.000138494	0.00015508	0.000138494											-817.544	-9.67515	817.544	down	-2.71006	-1.43832	2.71006	down	-14.1406	-3.82177	14.1406	down	-817.544	-9.67515	817.544	down	-817.544	-9.67515	817.544	down	31.7	4.98641	31.7	up	1	1
Metofluthrin	0	0	0.000138494						0.000138494	0.000138494	0.000138494	0.000138494	0.000138494											-22715.2	-14.4714	22715.2	down	1.01781	0.0254726	1.01781	up	-22715.2	-14.4714	22715.2	down	1.1832	0.242697	1.1832	up	-22715.2	-14.4714	22715.2	down	-22715.2	-14.4714	22715.2	down	28453	19295
C15 H30 N2 P S	1.4e-45	4.2e-45	0.000138494						0.000138494	0.000138494	0.00016041	0.000138494	0.000138494											-24087.5	-14.556	24087.5	down	1.29	0.367375	1.29	up	1.23865	0.308766	1.23865	up	1.02499	0.0356159	1.02499	up	1.61003	0.687084	1.61003	up	1.57414	0.654564	1.57414	up	27169	24985
6-Methyl-5-hepten-2-ol	2.80357e-10	4.21483e-10	0.000138494	0.000138494	0.000138494	0.000138494	0.000195416	0.000138494					0.000138494				0.000138494			0.000138494		0.000141447	0.000138552	-13118.6	-13.6793	13118.6	down	2.14819	1.10312	2.14819	up	-2.10115	-1.07118	2.10115	down	2.08622	1.06089	2.08622	up	-13118.6	-13.6793	13118.6	down	5.44011	2.44364	5.44011	up	39185	37458
Taccalonolide A	4.0655e-09	5.74941e-09	0.000138526		0.000138494	0.000230928			0.000303039	0.000138494		0.000199278	0.000138582	0.000138494	0.00032639			0.000138494	0.000138494	0.000223046	0.000138494	0.000138494		-26982.6	-14.7197	26982.6	down	-3.02449	-1.59669	3.02449	down	-1.54995	-0.632226	1.54995	down	-4.70303	-2.23359	4.70303	down	1.23473	0.304194	1.23473	up	1.26273	0.336542	1.26273	up	35551	32890
C11 H N O2	0	0	0.000138494			0.000138494	0.000138494		0.0001385	0.000138598			0.000138494		0.000138495	0.000307811		0.000138494	0.00013901			0.000138494	0.000138494	1.22015	0.287062	1.22015	up	1.09135	0.126117	1.09135	up	1.04482	0.0632572	1.04482	up	1.16305	0.21791	1.16305	up	-39380.6	-15.2652	39380.6	down	1.21226	0.277698	1.21226	up	30349	45379
C23 H27 N8 O	0	0	0.000138494			0.000138494	0.000138494		0.000138494	0.000138495			0.000138494		0.000138494	0.000156701		0.000138494	0.000138494			0.000138494	0.000331061	-35025.5	-15.0961	35025.5	down	-35025.5	-15.0961	35025.5	down	-35025.5	-15.0961	35025.5	down	-35025.5	-15.0961	35025.5	down	-35025.5	-15.0961	35025.5	down	-35025.5	-15.0961	35025.5	down	63342	38987
Chinomethionat	4.9e-44	1.54e-43	0.000142741				0.000138494		0.000138494	0.000138519						0.000140463			0.000226258					-25874.9	-14.6593	25874.9	down	-1.18955	-0.250419	1.18955	down	1.41265	0.498403	1.41265	up	1.08294	0.114956	1.08294	up	-1.12127	-0.165131	1.12127	down	1.13318	0.180373	1.13318	up	29448	27796
C16 H17 N2 O5	2.51108e-08	3.39645e-08			0.000138494	0.000139234				0.000138494	0.000144305			0.000138494	0.000750007			0.000138494	0.00013904	0.000138494	0.000138732	0.000138494		-28364.7	-14.7918	28364.7	down	-3.05315	-1.6103	3.05315	down	-7.0025	-2.80787	7.0025	down	-3.84529	-1.94309	3.84529	down	-28364.7	-14.7918	28364.7	down	1.10254	0.140834	1.10254	up	22822	32692
> limit Esi+23.476809	4.18983e-08	5.56559e-08			0.000138494	0.000138494				0.000138494	0.000138494			0.000138529	0.000138494				0.000167762	0.000138494	0.000139745	0.000138494		-7444.59	-12.862	7444.59	down	-2.23829	-1.16239	2.23829	down	-3.57552	-1.83815	3.57552	down	3.24971	1.70031	3.24971	up	-7444.59	-12.862	7444.59	down	-7444.59	-12.862	7444.59	down	18693	11609
C20 H29 N24 O2 P3 S	2.17885e-10	3.29418e-10	0.000138534	0.000138579	0.000138494	0.00028143	0.000138494	0.000138494																-21452.2	-14.3888	21452.2	down	1.28763	0.36472	1.28763	up	1.13806	0.186579	1.13806	up	-7.67614	-2.94038	7.67614	down	-1.25868	-0.331912	1.25868	down	-1.17137	-0.228201	1.17137	down	16075	15908
LysoPE(0:0/16:0) Esi+19.114582	3.72721e-22	8.4051e-22	0.000138494			0.000139817	0.00016499		0.000138494	0.000138494			0.000142015		0.000138494	0.000138494		0.000138494	0.000159316			0.000138494	0.000161942	-50319.8	-15.6188	50319.8	down	-3.65735	-1.8708	3.65735	down	1.26265	0.336457	1.26265	up	1.77577	0.828447	1.77577	up	-50319.8	-15.6188	50319.8	down	-50319.8	-15.6188	50319.8	down	31666	12756
407.2669@1.6422935	5.83839e-10	8.61244e-10	0.000162179	0.000479071	0.000138494	0.000138494	0.000138494	0.000140649																-1.71486	-0.778094	1.71486	down	1.28576	0.362626	1.28576	up	-1.08998	-0.124297	1.08998	down	-1.14429	-0.194455	1.14429	down	1.30856	0.387975	1.30856	up	1.40578	0.491367	1.40578	up	25058	26419
C48 H88 N2 O14 P2	1.67739e-36	4.85753e-36	0.000141005			0.000138494	0.000142349								0.000138494							0.000138494		-72364.9	-16.143	72364.9	down	-1.19922	-0.262095	1.19922	down	1.19422	0.256071	1.19422	up	1.52731	0.610994	1.52731	up	-72364.9	-16.143	72364.9	down	-72364.9	-16.143	72364.9	down	77824	37457
1681.0308@14.329314	2.96357e-05	3.52932e-05				0.000138494	0.000138494				0.000138495	0.000138494			0.000138761	0.000138494		0.000143105	0.000138494			0.000138503	0.000138494	-1.09763	-0.134389	1.09763	down	1.22981	0.298434	1.22981	up	1.19375	0.255499	1.19375	up	1.37337	0.457722	1.37337	up	1.05286	0.074316	1.05286	up	1.31143	0.391145	1.31143	up	20089	19553
C16 H35 N4 O4	5.72234e-29	1.53709e-28	0.000238868			0.000138799	0.000138494		0.000138494	0.000138494			0.000143441		0.000138494	0.000138494		0.000138494	0.000138494			0.000164025	0.000138494	-5687.65	-12.4736	5687.65	down	-5687.65	-12.4736	5687.65	down	-5687.65	-12.4736	5687.65	down	2.77826	1.47418	2.77826	up	3.85962	1.94846	3.85962	up	3.35373	1.74577	3.35373	up	12811	12944
C21 H43 N8	3.50297e-40	1.05326e-39		0.000138591				0.000255683	0.000138494				0.000138498	0.000138494	0.000138498	0.000138494				0.000138494		0.000139116	0.000138494	-45147.4	-15.4624	45147.4	down	-1.06959	-0.097064	1.06959	down	-1.12592	-0.171104	1.12592	down	-1.15739	-0.210872	1.15739	down	-45147.4	-15.4624	45147.4	down	-45147.4	-15.4624	45147.4	down	51784	31224
C20 H20 N6 O3 S	1.22755e-31	3.39995e-31		0.000138494					0.000138494					0.000138494	0.000144775	0.000139614	0.000138494							-16491.4	-14.0094	16491.4	down	1.1342	0.181676	1.1342	up	1.15189	0.204006	1.15189	up	1.93575	0.952891	1.93575	up	-16491.4	-14.0094	16491.4	down	3.53143	1.82025	3.53143	up	22778	20618
273.0764@15.318289	1.41272e-06	1.76425e-06				0.000138546					0.000138494				0.000138494			0.000138494			0.000138494	0.000138494		-1.19189	-0.253249	1.19189	down	1.0086	0.0123549	1.0086	up	-1.02761	-0.0392952	1.02761	down	-1.26448	-0.338548	1.26448	down	1.68666	0.75417	1.68666	up	1.62462	0.700102	1.62462	up	23428	25877
C23 H23 N14 O3 P3	0	0		0.000138494	0.000138494			0.000138494	0.000138494	0.000138494			0.000138494		0.000138494	0.000138494		0.000138494	0.000165953			0.000286406	0.000138494	-46688.2	-15.5108	46688.2	down	-46688.2	-15.5108	46688.2	down	-1.33369	-0.415428	1.33369	down	-1.43897	-0.525032	1.43897	down	-46688.2	-15.5108	46688.2	down	-46688.2	-15.5108	46688.2	down	45810	47340
C8 H6 N2 P	5.6646e-14	9.8595e-14		0.000138494	0.000138494	0.000138494		0.000138494	0.000243512	0.000138544	0.000268082		0.000233127			0.000195331			0.000138494		0.000353651	0.000138494	0.000138494	-24769.7	-14.5963	24769.7	down	-2.775	-1.47249	2.775	down	1.28322	0.359765	1.28322	up	1.11517	0.15726	1.11517	up	-1.13734	-0.185665	1.13734	down	1.07235	0.100776	1.07235	up	31061	26314
C23 H47 N8 O	5.59518e-06	6.8591e-06			0.000138494	0.000138494				0.000138494	0.000138494			0.000138494	0.00028619				0.000138494	0.000138494	0.000138498	0.000139196		-8858.83	-13.1129	8858.83	down	1.38722	0.472199	1.38722	up	1.22313	0.290577	1.22313	up	-1.19262	-0.25413	1.19262	down	-8858.83	-13.1129	8858.83	down	1.88755	0.916515	1.88755	up	17227	1
cis,trans-5'-Hydroxythalidomide	0	0	0.000138501						0.000275835	0.000138494	0.000138494	0.00013905	0.000138494											-1.22677	-0.294868	1.22677	down	-1.00665	-0.00956917	1.00665	down	-1.04382	-0.0618782	1.04382	down	-1.27367	-0.348991	1.27367	down	-26676.5	-14.7033	26676.5	down	1.58636	0.665716	1.58636	up	23972	21248
Compound II(R/S)	3.56378e-08	4.76718e-08				0.000138494	0.000138627				0.000138494	0.000138494			0.000138494	0.000138494						0.000138494	0.000139103	-1.07024	-0.0979347	1.07024	down	2.07472	1.05292	2.07472	up	1.80532	0.852252	1.80532	up	-1.33637	-0.418315	1.33637	down	-10715.5	-13.3874	10715.5	down	1.67043	0.740217	1.67043	up	25051	32236
Methymycin	3.31493e-08	4.43875e-08					0.000138494																0.000174202	-10060	-13.2963	10060	down	1.98877	0.991879	1.98877	up	1.89952	0.925633	1.89952	up	-1.90808	-0.93212	1.90808	down	-10060	-13.2963	10060	down	-10.3546	-3.3722	10.3546	down	28256	7894
C27 H55 N8 O3	1.58215e-12	2.58211e-12		0.000138495		0.000138494			0.000138502		0.000138494			0.000138494		0.000138494	0.000138494	0.000138494			0.000571211	0.000138494		-8134.18	-12.9898	8134.18	down	5.14145	2.36217	5.14145	up	1.75137	0.808486	1.75137	up	5.1095	2.35318	5.1095	up	-8134.18	-12.9898	8134.18	down	2.01829	1.01313	2.01829	up	7316	1
C9 H7 N6 O5 P3	0	0	0.000138494			0.000167007	0.000182019		0.000138494	0.000138496			0.000138494		0.000138494	0.000138494		0.000138494	0.000138494			0.000138494	0.000138494	-24128.6	-14.5585	24128.6	down	-1.07018	-0.0978508	1.07018	down	1.06159	0.0862312	1.06159	up	-1.22279	-0.290176	1.22279	down	-24128.6	-14.5585	24128.6	down	-24128.6	-14.5585	24128.6	down	21612	23940
C10 H5 N4 O14 P	0	0		0.000138494	0.000138494			0.000138494	0.000138494	0.000170614			0.000962641		0.000138494	0.000138494		0.000138494	0.000138494			0.000230928	0.000146698	1.46923	0.555061	1.46923	up	1.38884	0.473879	1.38884	up	-16566.6	-14.016	16566.6	down	-16566.6	-14.016	16566.6	down	-16566.6	-14.016	16566.6	down	-16566.6	-14.016	16566.6	down	20989	18047
C3 H12 N6 O9 P2	0	0	0.000233127			0.000138494	0.000258592			0.000138494								0.000138494	0.000138689					-19463.8	-14.2485	19463.8	down	1.07114	0.0991516	1.07114	up	-1.27191	-0.346996	1.27191	down	-19463.8	-14.2485	19463.8	down	-19463.8	-14.2485	19463.8	down	-19463.8	-14.2485	19463.8	down	20942	20295
C23 H40 N O3	8.39568e-36	2.42079e-35	0.000138501						0.000138494	0.000143089	0.000138494	0.000140078	0.000138494											-1.41486	-0.500656	1.41486	down	-1.10331	-0.141838	1.10331	down	1.4158	0.501614	1.4158	up	1.21874	0.285388	1.21874	up	-20008	-14.2883	20008	down	-1.15524	-0.208195	1.15524	down	17945	11432
Decanoyl-L-carnitine	1.47106e-07	1.90852e-07				0.000138495		0.000138494			0.00013972		0.000145567		0.000138494		0.000138494	0.000138494		0.000138494	0.000138494		0.000138494	-1930.19	-10.9145	1930.19	down	10.4844	3.39018	10.4844	up	10.5252	3.39578	10.5252	up	2.53204	1.3403	2.53204	up	-1930.19	-10.9145	1930.19	down	18.0793	4.17627	18.0793	up	26026	25028
Glycoursodeoxycholic acid	4.59594e-14	8.03087e-14					0.000138494					0.000348412				0.000141209			0.00045422		0.00046245		0.000309455	-17747.1	-14.1153	17747.1	down	-1.20735	-0.271843	1.20735	down	-1.27725	-0.353043	1.27725	down	-5.99468	-2.58368	5.99468	down	-17747.1	-14.1153	17747.1	down	1.17317	0.230417	1.17317	up	14656	13612
> limit Esi+23.430557	4.77016e-08	6.31136e-08			0.000138636					0.000156058				0.000138494				0.000138658	0.000138494	0.000138494				-6295.71	-12.6202	6295.71	down	-1.95103	-0.964234	1.95103	down	-2.97963	-1.57513	2.97963	down	3.75716	1.90964	3.75716	up	-6295.71	-12.6202	6295.71	down	-6295.71	-12.6202	6295.71	down	16879	10403
C31 H64 N6 P S Esi+22.821619	1.04096e-07	1.36244e-07						0.000138494					0.000138494				0.000138494			0.000138494		0.000138494	0.000138494	-7965.01	-12.9595	7965.01	down	3.7855	1.92048	3.7855	up	-1.58561	-0.665034	1.58561	down	1.72229	0.784327	1.72229	up	-7965.01	-12.9595	7965.01	down	2.33476	1.22327	2.33476	up	8301	31227
C9 H11 O13 P	0	0		0.0001387	0.000138494	0.00022006		0.000138494	0.000138494	0.000138494						0.000138494			0.000138494					-24753.3	-14.5953	24753.3	down	-1.14169	-0.191166	1.14169	down	-1.41734	-0.503183	1.41734	down	-1.44744	-0.533505	1.44744	down	-24753.3	-14.5953	24753.3	down	1.23376	0.303065	1.23376	up	22306	26593
3-(1,1-Dimethylallyl)scopoletin 7-glucoside	0.000221515	0.000255594	0.000138494						0.000138505	0.000138785	0.0001385	0.000138494	0.000138494											-3.15269	-1.65658	3.15269	down	1.14428	0.194446	1.14428	up	-1.00609	-0.00876236	1.00609	down	-1.06359	-0.0889483	1.06359	down	-1.72468	-0.786332	1.72468	down	-1.44694	-0.533004	1.44694	down	28620	17401
Tridemorph	3.74943e-08	5.00548e-08	0.000138494	0.000225396	0.000138494	0.000138494						0.000138518	0.000138494			0.000226175	0.000138494		0.000138616	0.000138494	0.000138497	0.000138494		-6203.23	-12.5988	6203.23	down	-2.01329	-1.00955	2.01329	down	1.46758	0.55344	1.46758	up	4.73433	2.24316	4.73433	up	-6203.23	-12.5988	6203.23	down	2.05937	1.0422	2.05937	up	17618	6791
Glycoursodeoxycholic acid Esi+17.283916	4.20205e-14	7.39096e-14		0.000138494	0.000138494			0.000138494	0.000138494	0.000138494			0.000138494		0.000138494	0.000138494		0.000138494	0.000138494			0.000138494	0.000138494	-17431	-14.0894	17431	down	-1.16289	-0.21772	1.16289	down	-1.19677	-0.259147	1.19677	down	-5.8653	-2.5522	5.8653	down	-17431	-14.0894	17431	down	1.2883	0.365465	1.2883	up	17138	13776
Nicotinamide riboside	3.01337e-09	4.30252e-09		0.000138494	0.000138494			0.000138494		0.000138498				0.000138494				0.000163454	0.000164374	0.000138494				-15820.5	-13.9495	15820.5	down	1.07183	0.10008	1.07183	up	-1.12971	-0.175946	1.12971	down	-81.4167	-6.34725	81.4167	down	1.34254	0.424968	1.34254	up	1.3951	0.480369	1.3951	up	11015	11272
C13 H18 N5 O2 P2 S3	0	0	0.000328323						0.00015132	0.000138494	0.000138494	0.000138494	0.000138494											-1.89411	-0.921516	1.89411	down	1.0627	0.087739	1.0627	up	1.25791	0.331028	1.25791	up	1.01283	0.0183916	1.01283	up	-23062	-14.4932	23062	down	-1.20331	-0.267007	1.20331	down	25560	26741
C30 H34 N O3 P	0	0		0.000138494	0.000138494			0.000138494	0.000138494	0.000138494					0.000138494	0.000146599	0.000138494	0.000138494	0.000138494	0.000138494				-23435.4	-14.5164	23435.4	down	-1.09963	-0.137016	1.09963	down	-1.28105	-0.357323	1.28105	down	-1.53563	-0.618826	1.53563	down	-1.15481	-0.207654	1.15481	down	-1.07139	-0.0994892	1.07139	down	15870	16130
C21 H16 N13 O17 P2	2.89431e-09	4.14137e-09			0.000138494					0.000224678				0.000138494				0.000138494	0.000138494	0.000138494				-3673.22	-11.8428	3673.22	down	-1.06671	-0.0931702	1.06671	down	2.257	1.17441	2.257	up	7.55991	2.91837	7.55991	up	-3673.22	-11.8428	3673.22	down	-3673.22	-11.8428	3673.22	down	20047	9716
C23 H28 N10 O4 P3	2.36547e-10	3.56825e-10	0.000138494	0.000138494	0.000138494	0.000470689	0.000138494	0.000138494																-12486.6	-13.6081	12486.6	down	-3.17015	-1.66455	3.17015	down	-1.47678	-0.562458	1.47678	down	-671.005	-9.39018	671.005	down	1.79479	0.843815	1.79479	up	1.84506	0.883669	1.84506	up	8902	8499
N-Acetyl-DL-methionine	0	0									0.000200326	0.000138494												-27510.2	-14.7477	27510.2	down	-1.04674	-0.0659037	1.04674	down	-1.24861	-0.320324	1.24861	down	-1.12325	-0.167681	1.12325	down	1.61315	0.689878	1.61315	up	1.60386	0.681544	1.60386	up	27636	27060
C7 H24 N5 O16 P3	0	0	0.000138494				0.000138494		0.000474329	0.000138494	0.000138501		0.000138559			0.000138494			0.000138494		0.000138494		0.000138494	-30106.7	-14.8778	30106.7	down	-30106.7	-14.8778	30106.7	down	-30106.7	-14.8778	30106.7	down	-30106.7	-14.8778	30106.7	down	-30106.7	-14.8778	30106.7	down	-30106.7	-14.8778	30106.7	down	34684	29906
C20 H21 N4 O P S	0	0		0.000138494	0.000138494			0.000138494	0.000138494	0.000138494			0.000138494		0.000138494	0.000138494		0.000253547	0.000138494			0.000138494	0.000138494	-24346.1	-14.5714	24346.1	down	-24346.1	-14.5714	24346.1	down	-24346.1	-14.5714	24346.1	down	-24346.1	-14.5714	24346.1	down	-24346.1	-14.5714	24346.1	down	-24346.1	-14.5714	24346.1	down	23725	21918
C19 H35 N3 O3 P3	2.53716e-05	3.03776e-05				0.000138494					0.000138553				0.000333849			0.000140814			0.000139067	0.000138494		-558.427	-9.12523	558.427	down	-20.8588	-4.38259	20.8588	down	-1.40696	-0.492582	1.40696	down	-558.427	-9.12523	558.427	down	23.0414	4.52616	23.0414	up	32.8391	5.03735	32.8391	up	1	5215
C25 H27 N4 P	4.69438e-15	8.57318e-15	0.000138494						0.000165463	0.000138494	0.000138494	0.000138731	0.00098515	0.000138494										-1695.77	-10.7277	1695.77	down	-1695.77	-10.7277	1695.77	down	-1695.77	-10.7277	1695.77	down	-1695.77	-10.7277	1695.77	down	-1695.77	-10.7277	1695.77	down	15.3071	3.93613	15.3071	up	12845	10595
8,9-Dihydro-5-hydroxy-8-(1-hydroxy-1-methylethyl)-6-(1-oxobutyl)-4-propyl-2H-furo[2,3-h]-1-benzopyran-2-one	1.34105e-08	1.84948e-08			0.000138494			0.000138494		0.000138494			0.00013857	0.000138494			0.000138494	0.000138494	0.000138494			0.000138494	0.000138494	1.87284	0.905228	1.87284	up	2.15621	1.10849	2.15621	up	1.97314	0.98049	1.97314	up	-1.34564	-0.42829	1.34564	down	-8458.53	-13.0462	8458.53	down	1.68832	0.755588	1.68832	up	26543	29210
9,10-Dihydroxy-12,13-epoxyoctadecanoate Esi+17.483444	1.1767e-11	1.84594e-11	0.000138494	0.000138494	0.000138494	0.000138494	0.000138494						0.000138552				0.000138494			0.000138494		0.000138494	0.000138494	-5901.65	-12.5269	5901.65	down	-2.44217	-1.28816	2.44217	down	-2.25937	-1.17592	2.25937	down	-5901.65	-12.5269	5901.65	down	2.61182	1.38506	2.61182	up	-5901.65	-12.5269	5901.65	down	9708	17200
MG(0:0/22:4(7Z,10Z,13Z,16Z)/0:0)	7.02397e-07	8.89658e-07		0.000138494	0.000138494						0.000138494				0.000305709		0.000141431	0.000145578		0.000138499	0.000138602			-8048.29	-12.9745	8048.29	down	-9.01407	-3.17218	9.01407	down	1.44422	0.530289	1.44422	up	4.50832	2.17259	4.50832	up	-8048.29	-12.9745	8048.29	down	1.55438	0.636343	1.55438	up	18278	8516
C15 H21 N5	0	0																						-23610.5	-14.5271	23610.5	down	1.04156	0.0587502	1.04156	up	1.01875	0.0268059	1.01875	up	-23610.5	-14.5271	23610.5	down	-23610.5	-14.5271	23610.5	down	-23610.5	-14.5271	23610.5	down	25315	25976
> limit Esi+13.12339	2.42817e-12	3.91971e-12																				0.000138494		-1202.49	-10.2318	1202.49	down	2.04518	1.03223	2.04518	up	-1202.49	-10.2318	1202.49	down	-1202.49	-10.2318	1202.49	down	-1202.49	-10.2318	1202.49	down	12.3518	3.62665	12.3518	up	6392	6274
C27 H39 N23 O7 S2	0	0		0.000138494	0.000138494	0.000138824	0.000171156	0.000138494																-23173	-14.5002	23173	down	-23173	-14.5002	23173	down	1.01361	0.0195055	1.01361	up	-1.02617	-0.0372629	1.02617	down	-23173	-14.5002	23173	down	-23173	-14.5002	23173	down	27534	27186
C28 H54 N12 P2 S	1.91199e-05	2.30997e-05	0.000138494	0.000895012	0.000138494		0.000138494	0.000138501			0.000138494				0.000138494			0.000138506			0.000647914	0.000138656		-283.142	-8.14538	283.142	down	2.2073	1.14228	2.2073	up	3.84331	1.94235	3.84331	up	-283.142	-8.14538	283.142	down	-283.142	-8.14538	283.142	down	48.3603	5.59575	48.3603	up	6202	5065
2-(3-Hydroxyphenyl)ethanol 1'-glucoside Esi+16.630592	1.7e-44	5.3e-44	0.000148263			0.000159287	0.000138494		0.000138494	0.00013901			0.000138494		0.000138494	0.000138785		0.000138494	0.000138494			0.000138494	0.000138494	-1.80872	-0.854972	1.80872	down	-1.01771	-0.0253296	1.01771	down	1.43401	0.520051	1.43401	up	1.6659	0.7363	1.6659	up	-22583.9	-14.463	22583.9	down	-22583.9	-14.463	22583.9	down	17664	17335
Hexanal octane-1,3-diol acetal	6.32058e-06	7.72002e-06				0.000138494					0.000139745				0.000158548			0.000138494			0.000432254	0.000138494		-7182.98	-12.8104	7182.98	down	-2.47267	-1.30607	2.47267	down	-1.93163	-0.949816	1.93163	down	2.9267	1.54927	2.9267	up	-7182.98	-12.8104	7182.98	down	-6.05281	-2.5976	6.05281	down	20338	10423
N(6)-(Octanoyl)lysine	6.69143e-06	8.15804e-06				0.000138503	0.000138511				0.000138494	0.000138494			0.000138494	0.000231958		0.000138494	0.000138494		0.000138526	0.000158752	0.000138495	-2121.38	-11.0508	2121.38	down	-18.4434	-4.20504	18.4434	down	-8.18785	-3.03348	8.18785	down	-2121.38	-11.0508	2121.38	down	-2121.38	-11.0508	2121.38	down	9.43501	3.23802	9.43501	up	8812	1
Tetracosahexaenoic acid	1.38932e-16	2.68026e-16	0.000138497		0.000138494				0.000167958		0.000353651	0.000603908	0.000139429	0.000138494				0.00013919	0.000144369	0.000138494				-12976.8	-13.6637	12976.8	down	-2.53629	-1.34272	2.53629	down	1.13823	0.186795	1.13823	up	-2.43091	-1.2815	2.43091	down	-12976.8	-13.6637	12976.8	down	-12976.8	-13.6637	12976.8	down	12554	10186
Lirioresinol A Esi+16.383701	1.42361e-08	1.9593e-08		0.000138516	0.000138494				0.000138494	0.000138494					0.000138494	0.000142492	0.000138494	0.000138494	0.000138494	0.000138494				1.56245	0.643807	1.56245	up	2.30342	1.20378	2.30342	up	2.47905	1.30979	2.47905	up	-1.00333	-0.00479984	1.00333	down	-7009.73	-12.7751	7009.73	down	2.97066	1.57078	2.97066	up	12899	11616
Tetrahydrodipicolinate	2.23079e-06	2.7729e-06				0.000156079					0.000138498				0.000138494			0.000138495			0.000395433			-29.0372	-4.85983	29.0372	down	1.07954	0.110412	1.07954	up	-29.0372	-4.85983	29.0372	down	-29.0372	-4.85983	29.0372	down	551.215	9.10647	551.215	up	599.327	9.2272	599.327	up	1	1
C29 H15 N7 O P3	0	0	0.000148518						0.000138494	0.000226258	0.000571211	0.000138904	0.000138494											-25158.6	-14.6188	25158.6	down	1.04804	0.0676956	1.04804	up	1.35082	0.433831	1.35082	up	-25158.6	-14.6188	25158.6	down	-25158.6	-14.6188	25158.6	down	-25158.6	-14.6188	25158.6	down	18643	18928
C23 H24 N O3	0	0	0.000139195				0.000266021	0.000138494	0.000139299	0.00013904	0.000138494					0.000138495	0.000138494		0.000138494	0.000138504	0.000138496	0.000361773		-17666.4	-14.1087	17666.4	down	1.18138	0.240469	1.18138	up	1.15067	0.202472	1.15067	up	-17666.4	-14.1087	17666.4	down	-17666.4	-14.1087	17666.4	down	-17666.4	-14.1087	17666.4	down	12661	19143
C25 H40 N9 O3 P3	1.25929e-07	1.64175e-07						0.000138494					0.000138494				0.000138494			0.000138494		0.000220587	0.000145041	-19729.3	-14.2681	19729.3	down	-1.07425	-0.103327	1.07425	down	-204.493	-7.67591	204.493	down	-40.2576	-5.33119	40.2576	down	-19729.3	-14.2681	19729.3	down	1.17526	0.232981	1.17526	up	30119	31240
C24 H15 P3	0	0	0.000138494				0.000138494		0.000138504	0.000167762	0.00046245		0.000138494			0.00021579			0.000138494		0.000138874		0.000138506	-10928.4	-13.4158	10928.4	down	-1.12967	-0.175897	1.12967	down	-1.00826	-0.0118675	1.00826	down	-1.08476	-0.117374	1.08476	down	-10928.4	-13.4158	10928.4	down	-10928.4	-13.4158	10928.4	down	10811	14049
8,8-Dimethoxy-2,6-dimethyl-2-octanol	0.000152311	0.000177586	0.000148991						0.000138539	0.000138494	0.000138497	0.000138494	0.000138494											1.35941	0.442977	1.35941	up	-1.49244	-0.577675	1.49244	down	-1.13483	-0.182472	1.13483	down	-1.24906	-0.320844	1.24906	down	-6862.53	-12.7445	6862.53	down	1.70738	0.771784	1.70738	up	27697	19164
C23 H25 N13 O9 P2	0	0	0.000138494	0.000138494		0.000141375	0.000138494		0.000138506	0.000138578	0.000141771	0.000221072	0.000138494	0.000138494	0.000138494	0.000138496	0.000138494	0.000138494	0.000138494			0.000152592	0.000138494	-24866.6	-14.6019	24866.6	down	-24866.6	-14.6019	24866.6	down	1.00651	0.00936127	1.00651	up	1.00671	0.00965309	1.00671	up	-24866.6	-14.6019	24866.6	down	-24866.6	-14.6019	24866.6	down	28884	25738
C15 H29 N O4	4.43776e-14	7.77481e-14																						-16034.7	-13.9689	16034.7	down	1.01136	0.0162916	1.01136	up	-1.04211	-0.0595121	1.04211	down	-5.08327	-2.34576	5.08327	down	-16034.7	-13.9689	16034.7	down	1.65181	0.724045	1.65181	up	16838	14808
C17 H19 N10 O2 S2	3.50369e-09	4.97598e-09			0.000138494					0.000138494				0.000138695				0.000138494	0.000138494	0.000139179				-18102.1	-14.1439	18102.1	down	-1.21774	-0.284209	1.21774	down	-7.53404	-2.91342	7.53404	down	-868.987	-9.76319	868.987	down	2.4392	1.28641	2.4392	up	2.19233	1.13246	2.19233	up	15289	16478
C8 H12 P	3.9003e-17	7.62358e-17	0.000146893						0.000138494	0.000171868	0.000138494	0.000138494	0.000138494											-16098.1	-13.9746	16098.1	down	-2.42642	-1.27883	2.42642	down	-16098.1	-13.9746	16098.1	down	-5.98171	-2.58056	5.98171	down	-16098.1	-13.9746	16098.1	down	-16098.1	-13.9746	16098.1	down	15215	15806
8-Hydroxyluteolin 8-sulfate	3.36795e-23	7.75209e-23	0.000138494				0.000138494		0.000138494	0.000323113	0.000153094		0.000138494			0.000138494			0.000161599		0.000138498		0.000138494	-8012.24	-12.968	8012.24	down	2.17469	1.12081	2.17469	up	2.27309	1.18466	2.27309	up	2.0361	1.02581	2.0361	up	-8012.24	-12.968	8012.24	down	-8012.24	-12.968	8012.24	down	15593	14648
C11 H26 N7 O13 P2	0	0	0.000195416			0.000138494	0.000546377		0.000144503	0.000138494			0.000138494		0.000138494	0.000138494		0.000138494	0.000138494			0.000187969	0.000138494	-40893.4	-15.3196	40893.4	down	-40893.4	-15.3196	40893.4	down	-40893.4	-15.3196	40893.4	down	-40893.4	-15.3196	40893.4	down	-40893.4	-15.3196	40893.4	down	-40893.4	-15.3196	40893.4	down	41244	37379
> limit Esi+1.0896366	0	0																						-22169.1	-14.4363	22169.1	down	-1.03932	-0.0556402	1.03932	down	1.05396	0.0758142	1.05396	up	1.05464	0.0767517	1.05464	up	-1.21484	-0.280764	1.21484	down	-1.12011	-0.163641	1.12011	down	19384	17509
C20 H38 N7	1.3996e-12	2.28979e-12	0.000138494			0.000138494	0.000138517		0.000144625	0.000165953			0.000139103		0.000138494	0.000138494		0.000138494	0.000144944			0.000138494	0.00016141	-7734.8	-12.9171	7734.8	down	-1.13277	-0.179856	1.13277	down	2.58695	1.37125	2.58695	up	2.94237	1.55698	2.94237	up	-7734.8	-12.9171	7734.8	down	1.75795	0.813891	1.75795	up	19268	9146
4-Phenylbutyl glucosinolate	8.62457e-28	2.21846e-27	0.000138494						0.000146142	0.000138494	0.000138494	0.000138587	0.000138494											-6112.76	-12.5776	6112.76	down	2.23916	1.16296	2.23916	up	-6112.76	-12.5776	6112.76	down	-6112.76	-12.5776	6112.76	down	-6112.76	-12.5776	6112.76	down	-6112.76	-12.5776	6112.76	down	13797	17814
C21 H8 N6 O7 P	0	0	0.000138494				0.000259192			0.000138494	0.000139067		0.000174202						0.000138494		0.000138494		0.000138494	-23613.4	-14.5273	23613.4	down	-1.21785	-0.28434	1.21785	down	-1.14639	-0.1971	1.14639	down	-23613.4	-14.5273	23613.4	down	-23613.4	-14.5273	23613.4	down	-23613.4	-14.5273	23613.4	down	26304	22902
C23 H37 N8	1.69691e-09	2.44906e-09			0.000138494					0.000138494				0.000138494				0.000138494	0.000436444	0.000138494				-13443.3	-13.7146	13443.3	down	1.1115	0.152503	1.1115	up	-1.15125	-0.2032	1.15125	down	-4.35903	-2.12401	4.35903	down	1.85689	0.892886	1.85689	up	1.37299	0.457324	1.37299	up	11835	11161
C21 H21 N13 O12 P	2.27932e-20	4.79952e-20					0.000174575					0.000142598				0.000138494			0.000138494		0.000138494		0.000428018	22.6663	4.50248	22.6663	up	-2226.28	-11.1204	2226.28	down	4.23654	2.08289	4.23654	up	4.89256	2.29059	4.89256	up	-2226.28	-11.1204	2226.28	down	6.32878	2.66193	6.32878	up	12452	11297
C10 H2 N2 P	0	0		0.000138494					0.000138494					0.000138494	0.000138494	0.000138494	0.000138494							-24040.3	-14.5532	24040.3	down	1.04803	0.0676804	1.04803	up	1.0318	0.0451622	1.0318	up	1.18556	0.245565	1.18556	up	1.19089	0.252037	1.19089	up	1.08043	0.1116	1.08043	up	22441	22379
C12 O P S	0	0	0.000138494		0.000138494				0.000138746		0.000432254	0.000140732	0.000138494	0.000138494				0.000138494	0.000138494	0.000138494				-13215.9	-13.69	13215.9	down	-13215.9	-13.69	13215.9	down	-1.06013	-0.0842438	1.06013	down	-13215.9	-13.69	13215.9	down	-13215.9	-13.69	13215.9	down	-13215.9	-13.69	13215.9	down	9514	11559
C6 H7 O7	0	0	0.000138494				0.000138494			0.000138494									0.000138494					-20715.6	-14.3384	20715.6	down	-1.05589	-0.0784569	1.05589	down	-1.03617	-0.0512562	1.03617	down	-20715.6	-14.3384	20715.6	down	-20715.6	-14.3384	20715.6	down	-20715.6	-14.3384	20715.6	down	17438	18839
387.2451@10.306223	0.000417321	0.000478218	0.000138494						0.000138494	0.000138494	0.000138494	0.000242605	0.000146698											-1.03664	-0.051918	1.03664	down	-1.02931	-0.0416718	1.02931	down	-1.46252	-0.548452	1.46252	down	1.01552	0.022213	1.01552	up	1.2751	0.350611	1.2751	up	1.24407	0.315069	1.24407	up	20230	31387
Cycloalliin Esi+11.734794	1.95569e-07	2.51769e-07						0.000138494					0.000138494				0.000138494			0.000138494		0.000138494	0.000138494	-6195.02	-12.5969	6195.02	down	-130.21	-7.02469	130.21	down	-60.5715	-5.92057	60.5715	down	-6195.02	-12.5969	6195.02	down	2.88967	1.5309	2.88967	up	2.9401	1.55586	2.9401	up	1	9949
C25 H49 N4 S	9.8997e-11	1.51214e-10	0.00016499	0.000138494	0.000138494	0.000138569	0.00014019	0.000138494																-2551.85	-11.3173	2551.85	down	1.97161	0.979375	1.97161	up	6.12786	2.61538	6.12786	up	3.05347	1.61045	3.05347	up	-2551.85	-11.3173	2551.85	down	-2551.85	-11.3173	2551.85	down	12864	1
C16 H34 N13 O4 P2	0	0	0.000142349				0.000138517		0.000138494	0.000138494	0.000138496		0.000138494			0.000138494			0.000138494		0.000138494		0.000165994	-1.26762	-0.342117	1.26762	down	-1.04158	-0.0587749	1.04158	down	-1.11118	-0.152092	1.11118	down	-19472.4	-14.2491	19472.4	down	-1.45666	-0.542666	1.45666	down	-1.17542	-0.233178	1.17542	down	18118	18670
C10 H24 N2 O3	1.13687e-08	1.57277e-08			0.000138494					0.000138689				0.000138494				0.000138494	0.00068647	0.000138494				-6339.7	-12.6302	6339.7	down	-1.07316	-0.101864	1.07316	down	2.58895	1.37237	2.58895	up	2.36906	1.24431	2.36906	up	2.99374	1.58195	2.99374	up	2.54512	1.34773	2.54512	up	8893	9047
Lirioresinol A Esi+16.053526	1.80545e-20	3.81977e-20	0.000138494			0.000138494	0.000138494		0.000138494	0.000138494			0.000309455		0.000138494	0.000138768		0.000138494	0.000138494			0.000138494	0.000138494	-8410.72	-13.038	8410.72	down	-8410.72	-13.038	8410.72	down	2.69137	1.42834	2.69137	up	1.24862	0.320329	1.24862	up	-8410.72	-13.038	8410.72	down	-8410.72	-13.038	8410.72	down	20202	15608
Nafcillin	0	0	0.000138494		0.000138494		0.000157442	0.000138494	0.000138494		0.000221456			0.000138494		0.000138494	0.000138494	0.000192086			0.000138494	0.000138495		-22863.5	-14.4808	22863.5	down	-22863.5	-14.4808	22863.5	down	-1.3171	-0.39736	1.3171	down	-1.1876	-0.248051	1.1876	down	1.16775	0.223728	1.16775	up	1.0764	0.106214	1.0764	up	23587	21019
Capsi-amide	4.97658e-07	6.35231e-07						0.000138494					0.000138494				0.000754275			0.000138494		0.000138494	0.000138494	-5411.23	-12.4017	5411.23	down	-1.91729	-0.939069	1.91729	down	1.33833	0.420433	1.33833	up	4.47179	2.16085	4.47179	up	-5411.23	-12.4017	5411.23	down	-4.57352	-2.19331	4.57352	down	11194	6327
> limit Esi+1.2198694	3.37752e-17	6.62114e-17	0.000138627						0.000139529	0.00045422	0.000138494	0.000138494	0.000138494											-3001.55	-11.5515	3001.55	down	4.15005	2.05313	4.15005	up	3.72322	1.89655	3.72322	up	5.05025	2.33635	5.05025	up	-3001.55	-11.5515	3001.55	down	-3001.55	-11.5515	3001.55	down	17436	16251
C3 H2 N2 O6 P	1.38552e-07	1.80279e-07						0.000177327					0.000138494				0.000138494			0.000138494		0.000185097	0.000359367	-17372.9	-14.0845	17372.9	down	-14.2827	-3.8362	14.2827	down	-1.01522	-0.0217924	1.01522	down	-287.431	-8.16707	287.431	down	-17372.9	-14.0845	17372.9	down	-1.19713	-0.259583	1.19713	down	19878	19168
C32 H39 N2 O3	5.84338e-15	1.0657e-14									0.000138874													-11358.8	-13.4715	11358.8	down	1.1443	0.194469	1.1443	up	-11358.8	-13.4715	11358.8	down	-10.128	-3.34027	10.128	down	-11358.8	-13.4715	11358.8	down	-7.57413	-2.92108	7.57413	down	9745	8213
C19 H23 N11 O7	0	0				0.000138516	0.000569282				0.000138501	0.000138494			0.000138495	0.000138494		0.000138494	0.000138499			0.000138494	0.00014677	-50377.5	-15.6205	50377.5	down	-50377.5	-15.6205	50377.5	down	-1.53812	-0.621167	1.53812	down	-1.90138	-0.927044	1.90138	down	-50377.5	-15.6205	50377.5	down	1.21314	0.278748	1.21314	up	59280	53566
3b-Hydroxy-5-cholenoic acid	7.0069e-19	1.42378e-18		0.000138494	0.000138494	0.000138494				0.000950968	0.000138494						0.000138494		0.000138494	0.000138494	0.000138494	0.000138494		-10875.1	-13.4087	10875.1	down	1.28064	0.356867	1.28064	up	-1.17769	-0.235954	1.17769	down	-2.01495	-1.01075	2.01495	down	-10875.1	-13.4087	10875.1	down	1.26718	0.341622	1.26718	up	10178	9059
Clusin	8.20081e-09	1.14042e-08			0.000138494			0.000138494		0.000138494			0.000138494	0.000138494			0.000138494	0.000138494	0.000138494			0.000138516	0.000138494	-2671.61	-11.3835	2671.61	down	1.02356	0.0335922	1.02356	up	-2671.61	-11.3835	2671.61	down	-1.95675	-0.968462	1.95675	down	-2671.61	-11.3835	2671.61	down	4.72455	2.24018	4.72455	up	7336	1
C39 H69 N14 S2	1.39567e-14	2.50096e-14	0.000138506			0.000138494	0.000361236		0.000307811	0.000138494			0.000138494		0.000138494	0.000138494		0.000138502	0.000138494			0.000142762	0.000138494	-3138.51	-11.6159	3138.51	down	-3138.51	-11.6159	3138.51	down	-1.0168	-0.0240297	1.0168	down	6.43991	2.68704	6.43991	up	-3138.51	-11.6159	3138.51	down	-3138.51	-11.6159	3138.51	down	1	12760
4,5-Bisphenol-o-quinone	1.65436e-19	3.4348e-19							0.000156701	0.000138616	0.000138544	0.00014318	0.000138494											-14365.3	-13.8103	14365.3	down	1.08577	0.118724	1.08577	up	1.05474	0.0768843	1.05474	up	-3.02979	-1.59922	3.02979	down	-14365.3	-13.8103	14365.3	down	1.27842	0.354366	1.27842	up	19324	11470
431.2719@10.796403	2.09942e-05	2.53183e-05				0.000138494					0.000138494				0.000138494			0.000138494			0.000138494	0.000138494		1.05676	0.0796432	1.05676	up	1.15044	0.202183	1.15044	up	-1.15247	-0.204725	1.15247	down	1.27357	0.348875	1.27357	up	1.29209	0.369706	1.29209	up	1.61342	0.690118	1.61342	up	21395	22446
1108.6943@13.498726	2.90834e-05	3.46973e-05				0.000138494					0.000138494				0.000138494			0.000138494			0.000138494	0.00014509		-1.00699	-0.0100527	1.00699	down	1.01472	0.0210867	1.01472	up	-1.12423	-0.168933	1.12423	down	-1.10461	-0.143538	1.10461	down	1.22714	0.295303	1.22714	up	1.16047	0.214714	1.16047	up	14748	15380
5-Taurinomethyl-2-thiouridine	1.78823e-05	2.16436e-05				0.000139889					0.000138494				0.000138494			0.000138494			0.000138494	0.000138494		-15684	-13.937	15684	down	-1.35794	-0.441424	1.35794	down	-14.2952	-3.83746	14.2952	down	-7.40549	-2.8886	7.40549	down	1.0958	0.13199	1.0958	up	1.02321	0.0330963	1.02321	up	14701	15150
C22 H29 N O7 Esi+16.64628	3.3188e-09	4.71842e-09			0.000138494			0.000138494		0.000138496				0.000138494			0.000138494	0.000138494	0.000138494					-11283	-13.4619	11283	down	1.02656	0.0378199	1.02656	up	1.56856	0.649441	1.56856	up	-3.81475	-1.93159	3.81475	down	1.01295	0.0185585	1.01295	up	1.20107	0.26432	1.20107	up	12243	9199
C21 H34 N12 O	0.000521109	0.000594599	0.000138494						0.000140463	0.000138494	0.000138494	0.000138494	0.000138494											-1142.48	-10.158	1142.48	down	-2.53066	-1.33951	2.53066	down	6.01097	2.5876	6.01097	up	3.18312	1.67044	3.18312	up	-1142.48	-10.158	1142.48	down	13.5654	3.76186	13.5654	up	8318	1
C8 H7 N6 O11 P3	0	0					0.000138502					0.000141037				0.000138494			0.000138494		0.000144934		0.000138494	-12516.2	-13.6115	12516.2	down	-1.01552	-0.0222168	1.01552	down	-1.06635	-0.0926828	1.06635	down	-1.21744	-0.283853	1.21744	down	-12516.2	-13.6115	12516.2	down	-1.00517	-0.00744152	1.00517	down	11829	13911
C19 H50 N8 O25 P2	5.18917e-29	1.39668e-28	0.000182019				0.000161594		0.000138494	0.000164374	0.000317274		0.000145041			0.000138494			0.000139306		0.000138494		0.000138494	-23071.2	-14.4938	23071.2	down	-23071.2	-14.4938	23071.2	down	-3.43528	-1.78043	3.43528	down	-23071.2	-14.4938	23071.2	down	1.38531	0.470205	1.38531	up	-23071.2	-14.4938	23071.2	down	20114	21098
C4 H15 N4 P	0	0				0.000138494	0.000174529								0.000138494			0.000138494				0.000138494		-19265.7	-14.2338	19265.7	down	-1.04431	-0.0625467	1.04431	down	-1.03166	-0.0449696	1.03166	down	-1.113	-0.154455	1.113	down	-19265.7	-14.2338	19265.7	down	-1.02514	-0.0358257	1.02514	down	20368	24928
C8 H19 N4	6.4954e-23	1.48737e-22	0.000258592						0.000138494	0.000138494	0.000138524	0.000138562	0.000138506											-14231.2	-13.7968	14231.2	down	-1.0485	-0.0683298	1.0485	down	1.06292	0.0880299	1.06292	up	-2.55965	-1.35594	2.55965	down	-14231.2	-13.7968	14231.2	down	-14231.2	-13.7968	14231.2	down	16641	11671
Vanillactic acid	2.4283e-27	6.0594e-27						0.000138494																-19271.6	-14.2342	19271.6	down	-2.36418	-1.24134	2.36418	down	-1.14687	-0.197706	1.14687	down	-19271.6	-14.2342	19271.6	down	-19271.6	-14.2342	19271.6	down	1.0671	0.0936976	1.0671	up	20924	17563
> limit Esi+14.41276	0	0	0.000138527						0.000138494	0.000138494	0.000138494	0.000138494	0.000138494											-18229.3	-14.154	18229.3	down	1.02499	0.0356112	1.02499	up	-1.11246	-0.15375	1.11246	down	-1.07373	-0.102631	1.07373	down	-18229.3	-14.154	18229.3	down	-1.20274	-0.266325	1.20274	down	15739	15137
Streptomycin	0.000331849	0.000380927	0.000138494						0.000139614	0.000138501	0.000138494	0.000138494	0.000138494											-5.96644	-2.57687	5.96644	down	-1.03423	-0.0485544	1.03423	down	2.66542	1.41436	2.66542	up	7.57275	2.92082	7.57275	up	-2071.03	-11.0161	2071.03	down	6.15218	2.6211	6.15218	up	8703	6372
C21 H46 N9 O2 P S	4.00391e-06	4.92647e-06				0.000138494					0.000138494				0.000138494			0.000138494			0.000138498	0.000146624		2.13909	1.09699	2.13909	up	1.12524	0.170231	1.12524	up	2.26046	1.17662	2.26046	up	1.3275	0.408717	1.3275	up	-8269.88	-13.0137	8269.88	down	3.43489	1.78026	3.43489	up	19354	18110
C53 H77 N O4	0	0							0.000195331						0.000167502	0.000138494						0.000569081		-17131.2	-14.0643	17131.2	down	-1.0606	-0.0848837	1.0606	down	1.01669	0.0238867	1.01669	up	-1.2813	-0.357613	1.2813	down	-17131.2	-14.0643	17131.2	down	-17131.2	-14.0643	17131.2	down	16949	16315
> limit Esi+14.367994	0	0	0.000138494	0.000138494		0.000138494	0.000138494		0.000138494	0.000138494	0.000138494	0.000138671	0.000138494				0.000138494					0.000138494	0.000138494	-19513.8	-14.2522	19513.8	down	1.03311	0.0469942	1.03311	up	1.01963	0.0280514	1.01963	up	1.01211	0.0173655	1.01211	up	-19513.8	-14.2522	19513.8	down	1.15377	0.206361	1.15377	up	17387	17428
C27 H19 N O4 P	0	0		0.000138494	0.000141032				0.000138494	0.000138494					0.000138494	0.000138517		0.000489247	0.000138494					-14755.1	-13.8489	14755.1	down	-14755.1	-13.8489	14755.1	down	-14755.1	-13.8489	14755.1	down	1.87886	0.909855	1.87886	up	-14755.1	-13.8489	14755.1	down	-14755.1	-13.8489	14755.1	down	16118	13812
> limit Esi+23.352726	1.54913e-07	2.00396e-07						0.000138494					0.00016141				0.000138494			0.000138494		0.000138494	0.000138494	-4853.92	-12.2449	4853.92	down	-2.08047	-1.05691	2.08047	down	-6.56306	-2.71437	6.56306	down	3.37421	1.75455	3.37421	up	-4853.92	-12.2449	4853.92	down	-4853.92	-12.2449	4853.92	down	8744	9329
C9 H21 N6 O	0	0																						-11846.5	-13.5322	11846.5	down	-11846.5	-13.5322	11846.5	down	1.62692	0.702146	1.62692	up	1.56183	0.643242	1.56183	up	2.50941	1.32735	2.50941	up	2.48468	1.31306	2.48468	up	18987	18782
trans-Zeatin-O-glucoside riboside	0	0	0.000138494				0.000138494	0.000138494	0.000138494	0.000138494	0.000138494		0.000138494			0.000138494	0.000138494		0.000138515	0.000138494	0.0001385	0.000138494	0.000778398	-20645.2	-14.3335	20645.2	down	1.05584	0.0783968	1.05584	up	-20645.2	-14.3335	20645.2	down	-1.0168	-0.0240345	1.0168	down	-20645.2	-14.3335	20645.2	down	-20645.2	-14.3335	20645.2	down	19573	22370
Dienestrol	2.91602e-05	3.47579e-05				0.000614183					0.000138494				0.000138494			0.000138494			0.000138511	0.000138495		-11743.1	-13.5195	11743.1	down	-5.77206	-2.52909	5.77206	down	-253.55	-7.98613	253.55	down	-298.322	-8.22072	298.322	down	1.21347	0.279144	1.21347	up	1.34969	0.432626	1.34969	up	21908	20477
C41 H86 N9 O17	6.15421e-10	9.0683e-10								0.000138494			0.000428018		0.000151967			0.000138494	0.000138494			0.000138494	0.000138494	-1.12297	-0.167315	1.12297	down	1.22324	0.29071	1.22324	up	-1.26974	-0.34453	1.26974	down	-5.68652	-2.50755	5.68652	down	-13916.1	-13.7645	13916.1	down	1.15608	0.209243	1.15608	up	10545	10861
Folic acid	1.04686e-08	1.44975e-08			0.000138494			0.00014712		0.000144369			0.000138494	0.000138494			0.000148172	0.000182009	0.000138494			0.000138494	0.000138494	-2.54023	-1.34496	2.54023	down	-2.54402	-1.34711	2.54402	down	-1.43269	-0.518722	1.43269	down	-3.03689	-1.60259	3.03689	down	-16234.7	-13.9868	16234.7	down	1.69973	0.765305	1.69973	up	14777	15081
Deltaline	1.93384e-09	2.78799e-09		0.000138494						0.000138494	0.000138494		0.000952185	0.000141673	0.000138494		0.000138494		0.000138494		0.000138494		0.000138494	-2.46856	-1.30367	2.46856	down	1.09754	0.134272	1.09754	up	1.05077	0.0714512	1.05077	up	-4.73533	-2.24346	4.73533	down	-17903.3	-14.1279	17903.3	down	1.01245	0.0178528	1.01245	up	19089	13454
> limit Esi+14.455001	0	0							0.000138494	0.000138494	0.000138494					0.000138494			0.00018999		0.000142306			-13894.9	-13.7623	13894.9	down	-13894.9	-13.7623	13894.9	down	-13894.9	-13.7623	13894.9	down	-13894.9	-13.7623	13894.9	down	-13894.9	-13.7623	13894.9	down	-13894.9	-13.7623	13894.9	down	11551	11736
Gibberellin A121	0	0		0.000138494	0.000138494				0.000138494	0.000138494					0.000138494	0.000138494		0.000138494	0.000138494					-13584.9	-13.7297	13584.9	down	-13584.9	-13.7297	13584.9	down	-1.09886	-0.136004	1.09886	down	1.02015	0.0287781	1.02015	up	-13584.9	-13.7297	13584.9	down	-1.13945	-0.188334	1.13945	down	21120	20817
C15 H28 N11 P2 S	0	0							0.000138494	0.000161599	0.000138494		0.000165994			0.000138494			0.000138494		0.000138494		0.000138494	-12529.1	-13.613	12529.1	down	-12529.1	-13.613	12529.1	down	-12529.1	-13.613	12529.1	down	-12529.1	-13.613	12529.1	down	-12529.1	-13.613	12529.1	down	-12529.1	-13.613	12529.1	down	15173	14053
C9 H13 O17 P	2.46775e-17	4.84909e-17		0.000138494	0.000138494			0.000138494	0.000141209	0.000138494			0.000138494		0.000138494	0.000138494		0.000138638	0.000139064			0.000138494	0.000138494	1.1148	0.156784	1.1148	up	-2.43741	-1.28535	2.43741	down	-6958.86	-12.7646	6958.86	down	-6958.86	-12.7646	6958.86	down	-6958.86	-12.7646	6958.86	down	2.436	1.28451	2.436	up	14534	17550
C15 H9 N O P	3.79678e-14	6.70464e-14		0.000138494	0.000138494			0.000138494	0.000139629	0.000144944			0.00013861		0.000138494	0.000138494		0.000138494	0.000138494			0.000138494	0.000138494	-17225.8	-14.0723	17225.8	down	-1.0479	-0.0675058	1.0479	down	-1.18178	-0.240964	1.18178	down	-2.90825	-1.54015	2.90825	down	1.57681	0.657008	1.57681	up	1.68205	0.750224	1.68205	up	13548	16395
C31 H6 N O P2	0	0	0.000138494						0.000138494	0.000138494	0.000891069	0.000348776	0.000138592											-14380.7	-13.8118	14380.7	down	-14380.7	-13.8118	14380.7	down	1.52692	0.610622	1.52692	up	-14380.7	-13.8118	14380.7	down	-14380.7	-13.8118	14380.7	down	-14380.7	-13.8118	14380.7	down	14900	16505
Homocapsaicin	0	0		0.000138494	0.000138494				0.000146599	0.000265806					0.000483263	0.000138494		0.000138495	0.000138494					-14763.2	-13.8497	14763.2	down	1.381	0.465717	1.381	up	1.18056	0.239474	1.18056	up	1.22123	0.288337	1.22123	up	1.34001	0.422241	1.34001	up	1.1599	0.213999	1.1599	up	14498	17259
C18 H31 N2 O19 P3	0.000100719	0.000118155	0.000138494						0.000138494	0.000436444	0.000138494	0.000138494	0.000138494											-12427	-13.6012	12427	down	-1.65734	-0.728872	1.65734	down	-2.43901	-1.28629	2.43901	down	-22.457	-4.48909	22.457	down	1.14842	0.199649	1.14842	up	1.32124	0.401896	1.32124	up	10601	11053
C10 H5 N3 O11 P	0	0	0.000138494				0.000270025		0.000138494	0.000138494	0.000138494		0.000359367			0.000356248			0.000138494		0.000138668		0.000138494	-12578.3	-13.6187	12578.3	down	1.24352	0.314431	1.24352	up	1.01553	0.0222282	1.01553	up	1.02816	0.040061	1.02816	up	-12578.3	-13.6187	12578.3	down	-1.40322	-0.488736	1.40322	down	10735	12879
(8R,8'R,9S)-9-Hydroxy-3,4-dimethoxy-3',4'-methylenoxy-9,9'-epoxylignan	2.49043e-08	3.37192e-08																						1.11967	0.163075	1.11967	up	2.08423	1.05951	2.08423	up	2.38756	1.25554	2.38756	up	-1.01482	-0.0212221	1.01482	down	-6130.98	-12.5819	6130.98	down	1.87249	0.904957	1.87249	up	14810	8676
Sphinganine	1.72707e-06	2.15279e-06				0.000138494					0.000138494				0.000138494			0.000198851			0.000138494	0.000138494		-2638.31	-11.3654	2638.31	down	-2.37927	-1.25052	2.37927	down	-3.86648	-1.95102	3.86648	down	11.7913	3.55966	11.7913	up	-2638.31	-11.3654	2638.31	down	-2638.31	-11.3654	2638.31	down	15269	7415
> limit Esi+14.536837	0	0				0.000138494	0.000138498					0.000159226				0.000525498			0.000138494		0.000138494		0.000138494	-17282.8	-14.0771	17282.8	down	1.10391	0.142618	1.10391	up	1.04536	0.0640001	1.04536	up	1.05637	0.0791206	1.05637	up	1.12793	0.173676	1.12793	up	1.11877	0.161908	1.11877	up	14619	15449
C10 H16 N7 O9 P	0	0	0.000138494			0.000138494	0.000138499			0.000138557								0.000138494	0.000138494					-20481.7	-14.322	20481.7	down	1.3541	0.437329	1.3541	up	-20481.7	-14.322	20481.7	down	1.4917	0.57696	1.4917	up	-20481.7	-14.322	20481.7	down	-20481.7	-14.322	20481.7	down	21142	21970
C27 H44 N7	1.78971e-08	2.44051e-08			0.000138494			0.000138494		0.000162787			0.000141903	0.000345766			0.000138494	0.00026743	0.000138494			0.000138494	0.000138494	-4697.45	-12.1977	4697.45	down	1.8777	0.908969	1.8777	up	1.42601	0.511983	1.42601	up	-1.71761	-0.780403	1.71761	down	-4697.45	-12.1977	4697.45	down	-4697.45	-12.1977	4697.45	down	7665	6261
C19 H22 N11 O10 P2	0	0	0.000266021						0.000138785	0.000138494	0.000138494	0.000139635	0.000138494											-15212.2	-13.8929	15212.2	down	-1.02042	-0.0291634	1.02042	down	1.01774	0.0253754	1.01774	up	1.02093	0.029891	1.02093	up	-15212.2	-13.8929	15212.2	down	1.07618	0.105914	1.07618	up	16988	15970
C6 H6 N6 O2	0	0		0.000138494	0.000138494	0.000138494		0.000138494	0.000231958	0.000163448	0.000138927		0.000138494			0.000138494			0.000138494		0.000138498		0.000138494	-13018.8	-13.6683	13018.8	down	-1.0035	-0.00503635	1.0035	down	-1.08998	-0.124303	1.08998	down	-13018.8	-13.6683	13018.8	down	-13018.8	-13.6683	13018.8	down	-1.32806	-0.409323	1.32806	down	10777	14117
Lirioresinol A Esi+16.030222	7.16559e-14	1.23753e-13	0.000138494						0.000142492	0.000138494	0.000138506	0.000138494	0.000138494											1.52546	0.609245	1.52546	up	2.88156	1.52685	2.88156	up	2.79595	1.48334	2.79595	up	1.23064	0.299413	1.23064	up	-8485.33	-13.0508	8485.33	down	-8485.33	-13.0508	8485.33	down	12423	15608
> limit Esi+13.409375	8.13893e-10	1.19139e-09	0.000138494	0.000138494		0.000138494	0.000778398			0.000138494			0.000138494	0.000138494			0.000165439	0.000138494	0.000138494			0.000473426	0.000138494	1.03497	0.0495834	1.03497	up	1.04983	0.0701599	1.04983	up	-1.05106	-0.0718422	1.05106	down	-5.22081	-2.38427	5.22081	down	-15760.2	-13.944	15760.2	down	1.18384	0.243475	1.18384	up	14332	14573
GW 7647	1.02771e-20	2.20578e-20	0.000138494				0.000138494		0.000138494	0.00068647	0.000161675		0.000138494			0.000138799			0.000140262		0.000138506		0.000141837	-5966.37	-12.5426	5966.37	down	2.12344	1.0864	2.12344	up	-1.00104	-0.00150299	1.00104	down	-5966.37	-12.5426	5966.37	down	-5966.37	-12.5426	5966.37	down	-5966.37	-12.5426	5966.37	down	12276	10066
> limit Esi+13.30934	2.6407e-13	4.43439e-13		0.000138494	0.000138494	0.000138494	0.000138494		0.000172483	0.000138499	0.000138494	0.000138494					0.000138494			0.000138494		0.000138494	0.000138494	-14502.1	-13.824	14502.1	down	1.05006	0.070468	1.05006	up	-2.60068	-1.37889	2.60068	down	-2.36181	-1.2399	2.36181	down	-14502.1	-13.824	14502.1	down	1.31603	0.39619	1.31603	up	12961	11855
C12 H2 N O P S	7.15215e-12	1.13264e-11	0.000546377	0.000138494	0.000138494	0.000138502	0.000138515						0.000138494				0.000138515			0.000138494		0.000138494	0.000324984	-8954.74	-13.1284	8954.74	down	-9.97004	-3.3176	9.97004	down	1.51213	0.596579	1.51213	up	-1.45269	-0.538729	1.45269	down	-8954.74	-13.1284	8954.74	down	-8954.74	-13.1284	8954.74	down	9551	8807
C34 H38 N5	1.02889e-13	1.75873e-13	0.000138517			0.000138494	0.000149997		0.000138496	0.000138494			0.000138494		0.000138494	0.000138494		0.000138494	0.000138494			0.000138494	0.000138494	-11935.2	-13.5429	11935.2	down	-2.47074	-1.30495	2.47074	down	-1.18749	-0.247911	1.18749	down	-1.03021	-0.042944	1.03021	down	-11935.2	-13.5429	11935.2	down	-9.14398	-3.19282	9.14398	down	11596	8956
3-(6'-Methylthio)hexylmalic acid	9.70481e-14	1.66315e-13	0.000259192		0.000138494	0.000138494	0.000138494	0.000138494	0.000138494					0.000138494	0.000138494	0.000138544	0.000138494							-12582.5	-13.6191	12582.5	down	-1.16231	-0.216993	1.16231	down	-2.33927	-1.22606	2.33927	down	-1.04589	-0.0647259	1.04589	down	1.19259	0.254104	1.19259	up	1.36099	0.444661	1.36099	up	13706	11000
Convallagenin A	9.06417e-11	1.3861e-10	0.000174575	0.000138494						0.000138494	0.000138494	0.000296472	0.000138494	0.000138494	0.000138494	0.000138494	0.000138494							-13478.8	-13.7184	13478.8	down	-2.71603	-1.4415	2.71603	down	-3.34702	-1.74288	3.34702	down	-5.87913	-2.5556	5.87913	down	-13478.8	-13.7184	13478.8	down	-13478.8	-13.7184	13478.8	down	10728	18085
C28 H56 N2 O3 P S Esi+20.15575	0	0			0.000138494	0.000138494			0.000138494				0.000138494	0.000138494	0.000138494	0.000138494				0.000138494		0.000138494	0.000333581	-23393.8	-14.5138	23393.8	down	-23393.8	-14.5138	23393.8	down	-23393.8	-14.5138	23393.8	down	-23393.8	-14.5138	23393.8	down	-23393.8	-14.5138	23393.8	down	-1.65958	-0.730822	1.65958	down	23385	10237
Tauroursodeoxycholic acid	1.21482e-20	2.59901e-20	0.000138494	0.000138494	0.000138494	0.000138494	0.000138494		0.000138494				0.000916403	0.000138494	0.00025167	0.000221543	0.000138494			0.000138494		0.000145432	0.000138494	-11927.7	-13.542	11927.7	down	-2.30253	-1.20322	2.30253	down	-1.1584	-0.21213	1.1584	down	-11927.7	-13.542	11927.7	down	-11927.7	-13.542	11927.7	down	-8.58519	-3.10185	8.58519	down	10737	7715
C6 H7 N O2 S	1.67412e-19	3.47042e-19	0.00014019				0.000138494		0.000138494	0.000138494		0.000138494	0.000138494			0.000138494			0.000138494		0.000161675		0.000138494	-15797.1	-13.9474	15797.1	down	-2.99166	-1.58095	2.99166	down	1.00471	0.00678539	1.00471	up	-1.1021	-0.140255	1.1021	down	-15797.1	-13.9474	15797.1	down	1.85927	0.894736	1.85927	up	18130	19076
C35 H72 N6 O2 P S	1.08569e-12	1.78496e-12																						-11416.3	-13.4788	11416.3	down	-1.18638	-0.246566	1.18638	down	-11416.3	-13.4788	11416.3	down	-12.544	-3.64892	12.544	down	-11416.3	-13.4788	11416.3	down	-11416.3	-13.4788	11416.3	down	9693	5662
C27 H39 Cl N9 S5	6.16957e-14	1.07105e-13	0.000138517						0.000138494	0.000138494	0.00015889	0.000143013	0.000138494											-16033.7	-13.9688	16033.7	down	-1.06398	-0.0894728	1.06398	down	1.06008	0.0841703	1.06008	up	-5.2354	-2.3883	5.2354	down	-16033.7	-13.9688	16033.7	down	1.0956	0.131723	1.0956	up	17450	11483
C8 H5 N O8 P2	4.69535e-16	8.8912e-16	0.000248048						0.000138494	0.0001555	0.000138494	0.000147618	0.000138494											-7913.45	-12.9501	7913.45	down	-1.17512	-0.232809	1.17512	down	-99.5879	-6.6379	99.5879	down	-7913.45	-12.9501	7913.45	down	-7913.45	-12.9501	7913.45	down	-7913.45	-12.9501	7913.45	down	8914	8824
beta-Zearalanol	1.5897e-09	2.2968e-09			0.000138494					0.000139306				0.000138494				0.000138503	0.000138494	0.000138494				-25.9574	-4.69808	25.9574	down	-1.12826	-0.174094	1.12826	down	1189.25	10.2158	1189.25	up	-25.9574	-4.69808	25.9574	down	-25.9574	-4.69808	25.9574	down	-25.9574	-4.69808	25.9574	down	1	1
C9 H8 N8 O10 P2	8.96762e-22	2.00197e-21	0.000138494						0.000138768	0.000138494	0.000138504	0.000138494	0.000138494											-10903.7	-13.4125	10903.7	down	-4.62971	-2.21092	4.62971	down	1.06105	0.0854931	1.06105	up	-10903.7	-13.4125	10903.7	down	-10903.7	-13.4125	10903.7	down	-10903.7	-13.4125	10903.7	down	9754	13973
C23 H36 N2 S	3.76165e-08	5.01678e-08		0.000138494	0.000138494			0.000138494	0.000138494	0.000138494			0.000138494		0.000138494	0.000138494		0.000138494	0.000138494			0.000138494	0.000278446	-9234.28	-13.1728	9234.28	down	-1.87034	-0.903302	1.87034	down	-1.94199	-0.957537	1.94199	down	-4.56759	-2.19143	4.56759	down	-9234.28	-13.1728	9234.28	down	1.36389	0.447722	1.36389	up	7967	7065
C6 H20 N5 O9 P	1.1964e-08	1.65341e-08			0.000138494					0.000138515				0.000138494				0.000139665	0.000138494	0.000138494				-9583.67	-13.2264	9583.67	down	-1.00239	-0.00344372	1.00239	down	-4.92607	-2.30044	4.92607	down	-4.11097	-2.03948	4.11097	down	-9583.67	-13.2264	9583.67	down	1.43742	0.52348	1.43742	up	9375	10645
Menthol propylene glycol carbonate	4.7012e-28	1.23303e-27				0.000138494	0.000156984											0.000138494	0.000138497					-11055.3	-13.4324	11055.3	down	-1.11329	-0.154835	1.11329	down	-2.42043	-1.27526	2.42043	down	-11055.3	-13.4324	11055.3	down	-11055.3	-13.4324	11055.3	down	-11055.3	-13.4324	11055.3	down	10490	12285
C33 H31 N	0	0	0.000157442						0.000138494	0.000138494	0.000231982	0.000138494	0.000138494											-16063.8	-13.9715	16063.8	down	-1.09834	-0.135319	1.09834	down	-1.19442	-0.25631	1.19442	down	-1.34047	-0.422734	1.34047	down	1.05492	0.077137	1.05492	up	1.16631	0.22195	1.16631	up	16099	17474
C18 H27 O4 P	1.61105e-16	3.09906e-16	0.000138494			0.000138494	0.000138494		0.000138494	0.000138494			0.000138494		0.000138494	0.000138494		0.000138494	0.000138494			0.000138494	0.000138494	-5021.47	-12.2939	5021.47	down	-1.10757	-0.147395	1.10757	down	2.51856	1.3326	2.51856	up	-5021.47	-12.2939	5021.47	down	-5021.47	-12.2939	5021.47	down	-6.16914	-2.62507	6.16914	down	12052	6883
C48 H57 N O7 P2	7.8176e-05	9.21952e-05	0.000174529						0.000138494	0.000138494	0.00018159	0.000240483	0.000138494											-1055.43	-10.0436	1055.43	down	-1.9877	-0.991101	1.9877	down	9.77328	3.28884	9.77328	up	-4.20036	-2.07051	4.20036	down	-1055.43	-10.0436	1055.43	down	-1055.43	-10.0436	1055.43	down	11961	1
Tanacetol B	1.63235e-07	2.10958e-07						0.000138494					0.000141837				0.000138494			0.000138494		0.000138494	0.000681556	-6164.19	-12.5897	6164.19	down	2.04812	1.0343	2.04812	up	-1.24002	-0.310364	1.24002	down	-15.7155	-3.97412	15.7155	down	-6164.19	-12.5897	6164.19	down	3.09211	1.62859	3.09211	up	15603	14839
C28 H42 O2 P3	7.23638e-10	1.06511e-09	0.000138494				0.000138498		0.000138494	0.000138494	0.000138494					0.00013853			0.000146914		0.000138494			-1.48555	-0.571001	1.48555	down	-1.37119	-0.455427	1.37119	down	-1.09883	-0.135969	1.09883	down	-5.94356	-2.57133	5.94356	down	-14263	-13.8	14263	down	1.26419	0.338211	1.26419	up	16610	15257
> limit Esi+23.378134	1.02057e-11	1.60478e-11	0.000270025	0.000138494		0.000138494	0.00015315			0.000138494			0.000138494	0.000138494			0.000138494	0.000174039	0.000138494			0.000138494	0.000138494	-3593.36	-11.8111	3593.36	down	-3593.36	-11.8111	3593.36	down	-4.38165	-2.13148	4.38165	down	7.3119	2.87025	7.3119	up	-3593.36	-11.8111	3593.36	down	-3593.36	-11.8111	3593.36	down	35868	10716
Succinoadenosine	3.11901e-05	3.71112e-05				0.00013916	0.000138494				0.000459632	0.000138736			0.000138588	0.000138518		0.000138494	0.000138494			0.000334019	0.000138494	-4793.68	-12.2269	4793.68	down	-1.05558	-0.0780306	1.05558	down	2.21398	1.14664	2.21398	up	-2.34833	-1.23163	2.34833	down	3.11167	1.63769	3.11167	up	2.70404	1.43512	2.70404	up	8262	7987
C14 H23 N O6	0	0	0.000138498				0.000138494		0.000138611	0.000138494	0.000228148		0.000138494			0.000138541			0.000138494		0.00015889		0.000138494	-11890	-13.5375	11890	down	1.14272	0.192475	1.14272	up	-1.16913	-0.225432	1.16913	down	-11890	-13.5375	11890	down	-11890	-13.5375	11890	down	1.55994	0.641487	1.55994	up	15730	16251
Macrozamin	4.52979e-05	5.36105e-05		0.000138494	0.000138494			0.000138509				0.000551871				0.000138682			0.000355498		0.000138494		0.000138494	1.80638	0.853099	1.80638	up	1.07621	0.105956	1.07621	up	-1.62113	-0.696996	1.62113	down	1.07236	0.100787	1.07236	up	2.60268	1.38	2.60268	up	2.30444	1.20442	2.30444	up	14941	14263
> limit Esi+14.578726	0	0	0.000138494			0.000138494	0.000138494		0.000138499	0.00018999	0.000138494	0.000138494	0.000138494									0.000138502	0.000138494	-12650.4	-13.6269	12650.4	down	1.06568	0.0917768	1.06568	up	-1.08852	-0.122366	1.08852	down	1.00303	0.00437069	1.00303	up	1.08138	0.112871	1.08138	up	1.14697	0.197824	1.14697	up	10071	10403
2,3-dihydrobenzofuran	4.05412e-26	9.78707e-26	0.000138494			0.000324996	0.000139832		0.000138494	0.000138501			0.000324984		0.000138599	0.000156157		0.00031043	0.000138494			0.000138494	0.000138729	-5591.31	-12.449	5591.31	down	-5591.31	-12.449	5591.31	down	-5591.31	-12.449	5591.31	down	-5591.31	-12.449	5591.31	down	-5591.31	-12.449	5591.31	down	3.44762	1.7856	3.44762	up	9449	11535
C7 H4 O9 P2	8.77947e-15	1.58386e-14		0.000138494	0.000138494	0.000138494		0.000138494	0.000138517	0.000138494	0.000138494		0.000138494			0.000138494			0.000138494		0.000138504		0.000138494	34.6575	5.1151	34.6575	up	4.61699	2.20695	4.61699	up	-1485.63	-10.5369	1485.63	down	9.27579	3.21347	9.27579	up	-1485.63	-10.5369	1485.63	down	-1485.63	-10.5369	1485.63	down	17538	17563
C27 H42 N8 O2 P	8.51314e-28	2.19827e-27		0.000138494					0.000138494					0.000138494	0.000143089	0.000138494	0.000138494							-7335.48	-12.8407	7335.48	down	-7335.48	-12.8407	7335.48	down	3.42007	1.77403	3.42007	up	-7335.48	-12.8407	7335.48	down	-7335.48	-12.8407	7335.48	down	-7335.48	-12.8407	7335.48	down	7985	11558
Hydroxyprolyl-Methionine	1.73498e-08	2.37072e-08												0.000138494	0.0001385		0.000138494							-12850.2	-13.6495	12850.2	down	-1.13432	-0.181824	1.13432	down	-1.3794	-0.464043	1.3794	down	-12.1342	-3.60101	12.1342	down	1.57401	0.654448	1.57401	up	1.55456	0.636508	1.55456	up	13193	11621
C19 H39 N22 O2	0	0	0.000138515						0.000138494	0.000139064	0.000138494	0.000138494	0.000333581											-1.35971	-0.4433	1.35971	down	-1.02498	-0.0355968	1.02498	down	-1.1166	-0.159117	1.1166	down	1.08332	0.115457	1.08332	up	-16008.9	-13.9666	16008.9	down	-16008.9	-13.9666	16008.9	down	18352	16541
C7 H11 N4 O15 P3	1.26505e-13	2.15414e-13		0.000138494	0.000138494			0.000138494	0.000138494	0.000138494			0.000138494		0.000138494	0.000146393		0.000138494	0.000138494			0.000138494	0.000138494	-1929.88	-10.9143	1929.88	down	5.39778	2.43237	5.39778	up	5.31318	2.40958	5.31318	up	2.29007	1.19539	2.29007	up	-1929.88	-10.9143	1929.88	down	-1929.88	-10.9143	1929.88	down	8536	10574
8,8-Dimethoxy-2,6-dimethyl-2-octanol Esi+18.801071	0	0																						1.0182	0.0260172	1.0182	up	-1.02586	-0.03683	1.02586	down	-1.03561	-0.0504866	1.03561	down	-1.10061	-0.138309	1.10061	down	-12463	-13.6054	12463	down	1.04473	0.0631323	1.04473	up	12728	13554
C35 H4 N2 O P3	1.01485e-23	2.36445e-23	0.000149997						0.000138494	0.000138494	0.000143121	0.000138494	0.000138494											-5842.52	-12.5124	5842.52	down	2.53485	1.3419	2.53485	up	3.00479	1.58727	3.00479	up	2.83939	1.50558	2.83939	up	-5842.52	-12.5124	5842.52	down	-5842.52	-12.5124	5842.52	down	11454	11379
6-Mercaptopurine ribonucleoside 5'-diphosphate	2.78953e-23	6.43182e-23	0.000138494			0.000138494	0.000138494		0.000138494	0.000150529			0.000278446		0.000138494	0.000643291		0.000138494	0.000138494			0.000138494	0.000138494	-11185.5	-13.4493	11185.5	down	1.04193	0.0592575	1.04193	up	-2.21441	-1.14692	2.21441	down	-1.22306	-0.290498	1.22306	down	-11185.5	-13.4493	11185.5	down	-11185.5	-13.4493	11185.5	down	12281	11256
C33 H15 N10 O7 P	0	0	0.000138494			0.000138494			0.000138494	0.000138494		0.000138494	0.000138494		0.000397223			0.000191946			0.000231982	0.000138494		-9182.27	-13.1646	9182.27	down	-9182.27	-13.1646	9182.27	down	-9182.27	-13.1646	9182.27	down	1.03279	0.0465412	1.03279	up	-9182.27	-13.1646	9182.27	down	-9182.27	-13.1646	9182.27	down	11344	9256
> limit Esi+14.174384	3.21896e-22	7.28358e-22							0.000138494							0.000138494								-12324.7	-13.5893	12324.7	down	-5.17292	-2.37098	5.17292	down	-12324.7	-13.5893	12324.7	down	-12324.7	-13.5893	12324.7	down	-12324.7	-13.5893	12324.7	down	-1.00618	-0.00889015	1.00618	down	10562	11256
(-)-Epigallocatechin 3-(4-methyl-gallate)	3.11718e-15	5.73991e-15		0.000138494					0.000138494					0.000138494	0.000194694	0.000138494	0.000138494							-10635.9	-13.3767	10635.9	down	-1.13554	-0.183381	1.13554	down	-1.02555	-0.036397	1.02555	down	-12.1086	-3.59796	12.1086	down	-10635.9	-13.3767	10635.9	down	-10635.9	-13.3767	10635.9	down	10227	8950
4-Methyl-2-pentyl-1,3-dioxolane	1.53649e-07	1.98954e-07						0.000138494					0.000138494				0.000138494			0.000138494		0.000138494	0.000138494	-10449.5	-13.3511	10449.5	down	-2.42833	-1.27996	2.42833	down	-1.058	-0.081337	1.058	down	-110.081	-6.78242	110.081	down	2.65054	1.40629	2.65054	up	2.54036	1.34503	2.54036	up	12979	14735
> limit Esi+14.122506	0	0		0.000138494	0.000138494				0.000145206						0.000138494	0.000138494		0.000138494						-11060.7	-13.4332	11060.7	down	1.36828	0.452366	1.36828	up	1.21622	0.282404	1.21622	up	1.09615	0.132442	1.09615	up	-11060.7	-13.4332	11060.7	down	-11060.7	-13.4332	11060.7	down	10398	9158
> limit Esi+14.272671	0	0	0.000138494				0.000138494		0.000141345	0.000138494	0.000138675		0.000138494			0.000138494			0.000138494		0.00018159		0.000138494	-11528.8	-13.4929	11528.8	down	1.13973	0.188688	1.13973	up	1.05921	0.082983	1.05921	up	-11528.8	-13.4929	11528.8	down	-11528.8	-13.4929	11528.8	down	-11528.8	-13.4929	11528.8	down	14175	11023
Militarinone A	4.56801e-19	9.35322e-19		0.000138494		0.000138494			0.0004657		0.000138494			0.000138494		0.000143505	0.000223046	0.000138494			0.000459632	0.000218855		-9127.12	-13.1559	9127.12	down	1.04837	0.0681496	1.04837	up	1.07943	0.110265	1.07943	up	-2.12886	-1.09008	2.12886	down	-9127.12	-13.1559	9127.12	down	-1.05934	-0.0831623	1.05934	down	10268	7205
C18 H6 N3 O5	2.99702e-07	3.84713e-07						0.000138494					0.000138494				0.000138494			0.000138494		0.000138494	0.000138494	-8177.02	-12.9974	8177.02	down	-25.6079	-4.67852	25.6079	down	-2.42966	-1.28075	2.42966	down	-10.2275	-3.35438	10.2275	down	-8177.02	-12.9974	8177.02	down	-8177.02	-12.9974	8177.02	down	8897	9244
C7 H17 O17 P3	0	0	0.000138515				0.000138494		0.000138494	0.000138494	0.000138501		0.000138494			0.000138513			0.000138494		0.000138496		0.000138494	-9162.69	-13.1616	9162.69	down	1.24633	0.317686	1.24633	up	-9162.69	-13.1616	9162.69	down	-9162.69	-13.1616	9162.69	down	-9162.69	-13.1616	9162.69	down	-9162.69	-13.1616	9162.69	down	10402	9960
C27 H51 P3	3.87297e-14	6.83014e-14	0.000138494				0.000138494		0.000356248	0.000138494	0.000184015		0.000138494			0.000138669			0.00083277		0.000138494		0.000138494	-13045.1	-13.6712	13045.1	down	-1.24405	-0.315044	1.24405	down	-1.35971	-0.443303	1.35971	down	-5.3804	-2.42771	5.3804	down	-13045.1	-13.6712	13045.1	down	1.48426	0.569741	1.48426	up	11796	12269
C25 H18 N18 O18 P2 S2	0	0	0.000156984			0.000141213									0.000138494			0.000138494				0.00013916		-8916.33	-13.1222	8916.33	down	-8916.33	-13.1222	8916.33	down	-8916.33	-13.1222	8916.33	down	1.05754	0.0807076	1.05754	up	-8916.33	-13.1222	8916.33	down	-8916.33	-13.1222	8916.33	down	7387	9178
C7 H17 N4	0	0	0.000138494						0.000138704	0.000138494	0.000138494	0.000138494	0.000138494											-12509.4	-13.6107	12509.4	down	-12509.4	-13.6107	12509.4	down	-12509.4	-13.6107	12509.4	down	-12509.4	-13.6107	12509.4	down	-12509.4	-13.6107	12509.4	down	-12509.4	-13.6107	12509.4	down	14615	16112
Lumichrome	6.80313e-14	1.1795e-13		0.000138494		0.000138494			0.000525498		0.000138495			0.000138494		0.000216482	0.000138494	0.000141265			0.000138494	0.000138494		-10873.1	-13.4085	10873.1	down	-1.01786	-0.0255375	1.01786	down	-1.17141	-0.228248	1.17141	down	-2.15192	-1.10562	2.15192	down	1.75979	0.815404	1.75979	up	1.74958	0.807012	1.74958	up	10053	9226
C8 H12 N O16 P2	6.1019e-22	1.36679e-21	0.000138494						0.000138494	0.000138494	0.000138494	0.000138494	0.000138494											-9625.16	-13.2326	9625.16	down	1.27623	0.351892	1.27623	up	-4.37694	-2.12992	4.37694	down	-9625.16	-13.2326	9625.16	down	-9625.16	-13.2326	9625.16	down	-9625.16	-13.2326	9625.16	down	9505	10630
C11 H12 N O2 S	0.000156591	0.000182257	0.000138498						0.000138799	0.000138494	0.000139258	0.000188184	0.000138494											-8056.39	-12.9759	8056.39	down	-2.31398	-1.21037	2.31398	down	-21.2226	-4.40753	21.2226	down	-88.1037	-6.46113	88.1037	down	2.43709	1.28516	2.43709	up	1.915	0.937346	1.915	up	9970	11512
C21 H N	3.16051e-08	4.2576e-08			0.000138494					0.000138494				0.000138494				0.000138496	0.000138495	0.000138494				-9286.2	-13.1809	9286.2	down	-2.74162	-1.45503	2.74162	down	-2.42456	-1.27773	2.42456	down	-2.20255	-1.13918	2.20255	down	-9286.2	-13.1809	9286.2	down	-11.5113	-3.52498	11.5113	down	8260	8362
C15 H20 N2 O3 P2	1.05818e-18	2.14042e-18				0.000138494	0.000138494				0.000544163	0.000138494			0.000139024	0.000138494		0.000318017	0.000167795			0.000240144	0.000138494	-7801.98	-12.9296	7801.98	down	-8.0673	-3.01209	8.0673	down	-7801.98	-12.9296	7801.98	down	-7801.98	-12.9296	7801.98	down	1.34093	0.423237	1.34093	up	1.3795	0.464149	1.3795	up	5055	5632
C15 H19 N5 O	8.45074e-07	1.06734e-06		0.000141431	0.000138494										0.000138494		0.000138494	0.000138494		0.000138494				-2205.34	-11.1068	2205.34	down	3.04971	1.60867	3.04971	up	1.55133	0.633502	1.55133	up	-1.60171	-0.679612	1.60171	down	-2205.34	-11.1068	2205.34	down	4.95748	2.30961	4.95748	up	6998	7201
Etacelasil	1.12365e-05	1.36618e-05				0.000138494					0.000138494				0.000138494			0.000175973			0.000138494	0.000410923		-420.512	-8.716	420.512	down	-2.12313	-1.08619	2.12313	down	-96.9247	-6.59879	96.9247	down	-420.512	-8.716	420.512	down	-420.512	-8.716	420.512	down	20.6146	4.36559	20.6146	up	1	1
C25 H43 N8 O2	1.56635e-20	3.33505e-20				0.000138494	0.000138494					0.000138494				0.000138494			0.000138495		0.000138501		0.00049438	-4.14093	-2.04995	4.14093	down	-5.15149	-2.36499	5.15149	down	-41598.6	-15.3442	41598.6	down	-41598.6	-15.3442	41598.6	down	-1.96715	-0.976104	1.96715	down	-3.25032	-1.70058	3.25032	down	17598	9206
C18 H6 O4 P2	0	0	0.000138494			0.000138494	0.000194831		0.000138494	0.000138494			0.000138494		0.000138494	0.000139601		0.000138494	0.000138494			0.000138638	0.000138494	-8654.67	-13.0793	8654.67	down	-8654.67	-13.0793	8654.67	down	-8654.67	-13.0793	8654.67	down	-8654.67	-13.0793	8654.67	down	-8654.67	-13.0793	8654.67	down	-8654.67	-13.0793	8654.67	down	10152	10713
C12 H2 P	0	0							0.000138494	0.000138494					0.000138494	0.000138494		0.000138494	0.000223282					-8442.62	-13.0435	8442.62	down	1.03553	0.050374	1.03553	up	1.07386	0.102799	1.07386	up	1.21757	0.284002	1.21757	up	-8442.62	-13.0435	8442.62	down	-8442.62	-13.0435	8442.62	down	8617	8612
Drospirenone	7.13542e-09	9.96422e-09			0.000138494			0.000138494		0.000138494			0.000138494	0.000138494			0.000138494	0.000138494	0.000138494	0.000138494		0.000139062	0.000138494	-4799.89	-12.2288	4799.89	down	-1.18174	-0.240908	1.18174	down	1.95829	0.969598	1.95829	up	-9.81161	-3.29449	9.81161	down	-4799.89	-12.2288	4799.89	down	-4799.89	-12.2288	4799.89	down	11840	10336
Glucosylsphingosine	0.0001433	0.000167371	0.00015315						0.000138494	0.000138494	0.000157571	0.000138494	0.000138494											-7699.91	-12.9106	7699.91	down	-10.0692	-3.33187	10.0692	down	-10.6906	-3.41826	10.6906	down	-48.8454	-5.61015	48.8454	down	-7699.91	-12.9106	7699.91	down	1.49095	0.576231	1.49095	up	6505	6037
Glucosylsphingosine Esi+20.30341	2.39413e-21	5.23103e-21		0.000138494					0.000138544					0.000138494	0.000138494	0.000138494	0.000138494							-5.8981	-2.56025	5.8981	down	-9.86328	-3.30207	9.86328	down	-44005.5	-15.4254	44005.5	down	-44005.5	-15.4254	44005.5	down	-44005.5	-15.4254	44005.5	down	-4.02105	-2.00757	4.02105	down	21011	7857
C34 H49 N17	1.47996e-23	3.43609e-23	0.000138494			0.000140695	0.000139603		0.000138494	0.000138494			0.000138912		0.000138494	0.00014031		0.00026361	0.00013891			0.000138494	0.000138494	-9366.4	-13.1933	9366.4	down	1.15585	0.208949	1.15585	up	-2.26137	-1.1772	2.26137	down	1.19507	0.257098	1.19507	up	-9366.4	-13.1933	9366.4	down	-9366.4	-13.1933	9366.4	down	8402	9431
C22 H6 P2	1.61914e-27	4.07839e-27	0.000138494						0.000221543	0.000138494	0.000138524	0.000138494	0.000138494											-8372.33	-13.0314	8372.33	down	-8372.33	-13.0314	8372.33	down	1.21963	0.286447	1.21963	up	-1.50593	-0.590652	1.50593	down	-8372.33	-13.0314	8372.33	down	-8372.33	-13.0314	8372.33	down	6344	7255
> limit Esi+13.747652	0	0	0.000138494			0.000138504	0.000138494		0.000138494	0.000355498			0.000138494		0.000188929	0.000138494		0.000138494	0.000138513			0.000138494	0.000138494	1.12807	0.173862	1.12807	up	1.11575	0.158015	1.11575	up	-1.06808	-0.0950136	1.06808	down	-1.01727	-0.0246963	1.01727	down	-8938.19	-13.1258	8938.19	down	-8938.19	-13.1258	8938.19	down	8029	8271
C39 H80 N6 O16	0	0	0.000139832				0.000138494		0.000138494	0.000138494	0.000140451		0.000138494			0.000138494			0.000161643		0.000138494		0.000138497	-1.01396	-0.0199938	1.01396	down	1.04814	0.0678272	1.04814	up	-1.14407	-0.19418	1.14407	down	-1.03087	-0.0438652	1.03087	down	-8876.91	-13.1158	8876.91	down	1.40336	0.488881	1.40336	up	7475	6550
S-Glutathionyl-L-cysteine	9.90069e-13	1.63178e-12	0.000138494	0.000138494	0.000138494						0.000138494	0.000138494	0.000138494		0.000138494	0.000138494	0.000138494	0.000138499	0.000140902	0.000138494				-177.006	-7.46765	177.006	down	-177.006	-7.46765	177.006	down	-177.006	-7.46765	177.006	down	-177.006	-7.46765	177.006	down	38.3478	5.26107	38.3478	up	42.467	5.40827	42.467	up	1	1
C8 H3 O6 P3	5.51103e-28	1.43977e-27	0.000660278			0.000138494	0.000138494	0.000138494	0.000138494	0.000138494					0.000138494	0.000138494	0.000138494	0.000138494	0.000138494	0.000138501				-8980.38	-13.1326	8980.38	down	-8980.38	-13.1326	8980.38	down	-8980.38	-13.1326	8980.38	down	-1.91961	-0.940812	1.91961	down	-8980.38	-13.1326	8980.38	down	-8980.38	-13.1326	8980.38	down	9519	10601
C27 H61 N24 O3 P	6.19027e-21	1.33506e-20		0.000138494																				2.60774	1.3828	2.60774	up	1.10877	0.148962	1.10877	up	-3481.94	-11.7657	3481.94	down	-3481.94	-11.7657	3481.94	down	-3481.94	-11.7657	3481.94	down	-3481.94	-11.7657	3481.94	down	6032	6583
C26 H5 N4 O8 P2	0	0	0.000138531			0.000138494	0.000379362		0.000138494	0.000138494			0.000138494		0.000138494	0.000138494		0.000138494	0.000139585			0.000138505	0.000138498	-8903.23	-13.1201	8903.23	down	-1.07133	-0.0994082	1.07133	down	-8903.23	-13.1201	8903.23	down	-8903.23	-13.1201	8903.23	down	-8903.23	-13.1201	8903.23	down	-8903.23	-13.1201	8903.23	down	8079	11027
C25 H34 N8 O2 P	2.33906e-07	3.00832e-07	0.000138494					0.000138494	0.000138494	0.000138494	0.000138494	0.000138494	0.00049438				0.000260177			0.000138494		0.000138494	0.000139163	-8255.23	-13.0111	8255.23	down	-1.31576	-0.395893	1.31576	down	-10.9225	-3.44923	10.9225	down	-105.705	-6.7239	105.705	down	-8255.23	-13.0111	8255.23	down	1.70728	0.771702	1.70728	up	8596	8735
(2R)-O-Phospho-3-sulfolactate	0	0	0.000138494						0.00013853	0.00083277	0.000423234	0.000181529	0.000138494											-7908.62	-12.9492	7908.62	down	1.13594	0.183886	1.13594	up	1.08947	0.123625	1.08947	up	1.25043	0.322427	1.25043	up	-7908.62	-12.9492	7908.62	down	-7908.62	-12.9492	7908.62	down	8355	8791
Halstoctacosanolide A	1.01548e-16	1.96474e-16	0.000138494						0.000138518	0.000138495	0.000138886	0.000138494	0.000138494											-3381.09	-11.7233	3381.09	down	2.44068	1.28728	2.44068	up	-3381.09	-11.7233	3381.09	down	-2.00703	-1.00506	2.00703	down	-3381.09	-11.7233	3381.09	down	3.23114	1.69204	3.23114	up	1	6901
C9 O4 S	0	0	0.000138494			0.000139258	0.000138494		0.000138541	0.000138494	0.000258249	0.000157492	0.000138497									0.000138494	0.000138494	-8011.35	-12.9678	8011.35	down	1.13367	0.181	1.13367	up	1.11049	0.151197	1.11049	up	1.26755	0.342038	1.26755	up	-8011.35	-12.9678	8011.35	down	-8011.35	-12.9678	8011.35	down	8236	8550
> limit Esi+13.811193	1.54091e-23	3.57139e-23				0.000138494																0.000138494		-8095.81	-12.983	8095.81	down	-1.11898	-0.162178	1.11898	down	-1.13845	-0.187068	1.13845	down	-2.49778	-1.32065	2.49778	down	-8095.81	-12.983	8095.81	down	-8095.81	-12.983	8095.81	down	7441	6314
Valganciclovir	1.22903e-05	1.4916e-05				0.000138494					0.000138494				0.000138494			0.000138494			0.000138495	0.00013977		-3304.32	-11.6901	3304.32	down	2.16561	1.11477	2.16561	up	-9.53218	-3.25281	9.53218	down	-40.311	-5.3331	40.311	down	-3304.32	-11.6901	3304.32	down	3.03902	1.60361	3.03902	up	7153	6147
Tauroursodeoxycholic acid Esi+16.232597	1.07047e-27	2.72206e-27					0.000138515					0.000138494				0.000138494			0.000169391		0.000544163		0.000186821	-8209.24	-13.003	8209.24	down	-8209.24	-13.003	8209.24	down	-8209.24	-13.003	8209.24	down	-8209.24	-13.003	8209.24	down	-8209.24	-13.003	8209.24	down	-8.58139	-3.10121	8.58139	down	7803	6170
C38 H43 N4	7.31778e-13	1.21056e-12					0.000138501					0.000200793				0.0001385			0.000138494		0.000139095	0.000138494	0.000138494	-7492.92	-12.8713	7492.92	down	-9.08905	-3.18413	9.08905	down	-4.80832	-2.26553	4.80832	down	-7492.92	-12.8713	7492.92	down	-7492.92	-12.8713	7492.92	down	-7492.92	-12.8713	7492.92	down	7509	7935
C19 H17 N16 O5 P3	2.46551e-28	6.53066e-28		0.000138494		0.000138494		0.000138494	0.000138682		0.000138494		0.000138498	0.000138494		0.000167034		0.000138494		0.000138494	0.000138494		0.000138494	-3561.09	-11.7981	3561.09	down	2.22563	1.15421	2.22563	up	-3561.09	-11.7981	3561.09	down	-3561.09	-11.7981	3561.09	down	-3561.09	-11.7981	3561.09	down	-3561.09	-11.7981	3561.09	down	6263	1
C24 H8 O2	3.78902e-23	8.70626e-23														0.000138581			0.000138494					-6366.46	-12.6363	6366.46	down	1.0427	0.0603228	1.0427	up	1.19873	0.261505	1.19873	up	-1.74578	-0.803872	1.74578	down	-6366.46	-12.6363	6366.46	down	-6366.46	-12.6363	6366.46	down	6037	5636
C33 H19 N11 O20 P S2	4.63715e-27	1.14218e-26	0.000138494				0.000138515		0.000138494	0.000167795	0.000138494		0.000139163			0.000138494			0.000149428		0.000140451		0.000138494	-8480.57	-13.0499	8480.57	down	1.05935	0.0831804	1.05935	up	-1.87906	-0.910014	1.87906	down	-8480.57	-13.0499	8480.57	down	-8480.57	-13.0499	8480.57	down	-1.01176	-0.0168734	1.01176	down	7387	7863
Fosphenytoin	5.56192e-07	7.08507e-07						0.000138494					0.000138494				0.000138494			0.000138494		0.000138494	0.000219168	-4.2104	-2.07396	4.2104	down	1.02233	0.0318635	1.02233	up	-4.2104	-2.07396	4.2104	down	-4.2104	-2.07396	4.2104	down	88.8754	6.47371	88.8754	up	1771.89	10.7911	1771.89	up	1	1
Griseofulvin	3.31896e-15	6.10305e-15	0.000138494		0.000138494		0.000138494		0.000138513		0.000138494		0.000138494	0.000138494		0.000138494		0.000138494		0.000138494	0.000138494		0.000138494	-651.247	-9.34706	651.247	down	-651.247	-9.34706	651.247	down	-651.247	-9.34706	651.247	down	-651.247	-9.34706	651.247	down	-651.247	-9.34706	651.247	down	11.5509	3.52993	11.5509	up	1	5562
Blumenol C glucoside	1.93719e-07	2.49628e-07				0.000138639	0.000138494				0.000138494	0.000138494			0.000138494	0.000138494		0.000138494	0.000138494			0.000271025	0.000163888	-315.786	-8.3028	315.786	down	4.38616	2.13296	4.38616	up	-315.786	-8.3028	315.786	down	-36.9966	-5.20932	36.9966	down	-315.786	-8.3028	315.786	down	28.3995	4.8278	28.3995	up	5380	6072
Enterocin 900	0.000765811	0.000867876					0.000138501					0.000138494				0.000138494			0.000138529		0.000138494		0.000287127	-17.8667	-4.1592	17.8667	down	-4.17273	-2.06099	4.17273	down	-2.04797	-1.03419	2.04797	down	-17.8667	-4.1592	17.8667	down	-17.8667	-4.1592	17.8667	down	378.809	8.56533	378.809	up	1	1
Fluconazole	0.000574004	0.000653836					0.000638553					0.000138494				0.000138494			0.000138494		0.000138886		0.000138494	-8.51199	-3.0895	8.51199	down	-1.95846	-0.969721	1.95846	down	-8.51199	-3.0895	8.51199	down	1.05807	0.081439	1.05807	up	42.4408	5.40738	42.4408	up	805.806	9.65429	805.806	up	1	1
C28 H52 N2 O4	2.23153e-14	3.98275e-14	0.000138494						0.000138494	0.000138495	0.000138494	0.000138494	0.000186821											-33.9103	-5.08365	33.9103	down	-33.9103	-5.08365	33.9103	down	-33.9103	-5.08365	33.9103	down	5777.28	12.4962	5777.28	up	5607.6	12.4532	5607.6	up	6316.44	12.6249	6316.44	up	1	1
> limit Esi+30.010912	9.93872e-18	1.97443e-17	0.000379362				0.000138494		0.000146289	0.000138494	0.000138494		0.000138494			0.000261024			0.000138494		0.000138494		0.00013853	-1	0	1	down	-1	0	1	down	18309.2	14.1603	18309.2	up	201046	17.6172	201046	up	-1	0	1	down	-1	0	1	down	1	1
C13 H25 N16 O9 P3 S	1.03712e-27	2.64228e-27	0.000138494						0.000138494	0.000223282	0.000138494	0.000178886	0.000138494									0.000138494	0.00036514	-1	0	1	down	112700	16.7821	112700	up	135964	17.0529	135964	up	195935	17.58	195935	up	-1	0	1	down	78666.9	16.2635	78666.9	up	1	1
PC(20:3(8Z,11Z,14Z)/18:2(9Z,12Z)) Esi+29.711	0	0	0.000138494			0.000138494	0.000138494		0.000146393	0.000138494			0.000138494		0.000138494	0.000138494		0.000138512	0.000138494			0.000138544	0.000138494	-1	0	1	down	-1	0	1	down	-1	0	1	down	286394	18.1276	286394	up	-1	0	1	down	-1	0	1	down	1	1
C14 H24 N18 O8 P3 S	1.48678e-24	3.48831e-24	0.000138494	0.000138494	0.000138494	0.000138494	0.000138498	0.000138494																-1	0	1	down	-1	0	1	down	50478.4	15.6234	50478.4	up	175263	17.4192	175263	up	-1	0	1	down	-1	0	1	down	1	1
C29 H51 N7 O6	1.18506e-06	1.4841e-06				0.000138494	0.00013851				0.000138494	0.000138494			0.00017459	0.000214885		0.000138494	0.000138509			0.000138494	0.000138494	-1	0	1	down	-1	0	1	down	-1	0	1	down	288.084	8.17034	288.084	up	61906.2	15.9178	61906.2	up	-1	0	1	down	1	1
PC(20:1(11Z)/18:3(9Z,12Z,15Z))	0	0	0.000138912						0.000643291	0.00013891	0.000138494	0.000138494	0.000219168											-1	0	1	down	-1	0	1	down	685522	19.3868	685522	up	711490	19.4405	711490	up	-1	0	1	down	-1	0	1	down	1	1
Enniatin B Esi+21.953568	2.62729e-16	5.02498e-16	0.000138494				0.000138496		0.000138494	0.000138513	0.000151248		0.000138494			0.000138494			0.000138498		0.000138494		0.000759795	-1	0	1	down	-1	0	1	down	96469.4	16.5578	96469.4	up	13722.9	13.7443	13722.9	up	-1	0	1	down	-1	0	1	down	1	1
C26 H55 N6 O6 P2	4.40376e-06	5.41347e-06				0.000138494					0.000138494				0.000138494			0.000138494			0.000138494	0.000138494		-4860.54	-12.2469	4860.54	down	4.0309	2.0111	4.0309	up	12.4814	3.64171	12.4814	up	3.78163	1.91901	3.78163	up	-4860.54	-12.2469	4860.54	down	4.49906	2.16962	4.49906	up	17216	17727
C40 H77 N13 O4 S	8.066e-42	2.4584e-41	0.000138494				0.000144443	0.000138494	0.000138494	0.000161643	0.000138494					0.000138494	0.000138494		0.000138494	0.000138494	0.000138494	0.000138494		-1	0	1	down	-1	0	1	down	89687.8	16.4526	89687.8	up	132268	17.0131	132268	up	-1	0	1	down	-1	0	1	down	1	1
PC(20:1(11Z)/18:3(9Z,12Z,15Z)) Esi+24.885	4.9e-44	1.54e-43	0.000138494			0.000138494	0.000138494		0.000138494	0.000140902			0.000163888		0.000138494	0.000138494		0.000138494	0.000138494			0.000138494	0.000138494	-1	0	1	down	-1	0	1	down	-1	0	1	down	179392	17.4528	179392	up	-1	0	1	down	-1	0	1	down	1	1
C16 H36 N4 O8 S2	0	0	0.000638553						0.000138494	0.000138494	0.000156777		0.000287127											-1	0	1	down	786028	19.5842	786028	up	4.51855e+06	22.1074	4.51855e+06	up	1.21933e+06	20.2177	1.21933e+06	up	-1	0	1	down	-1	0	1	down	1	1
C26 H53 N8 O3	1.51545e-21	3.36067e-21		0.000138494					0.000138494					0.000138494	0.000138494	0.000138494	0.000138494							-1	0	1	down	6964.84	12.7659	6964.84	up	-1	0	1	down	69247.5	16.0795	69247.5	up	-1	0	1	down	-1	0	1	down	1	1
C27 H55 N4 O2	8.92227e-10	1.30177e-09	0.000138494	0.000138494	0.00013864		0.000326773	0.000138494			0.000138494				0.000138494			0.000138494			0.000138494	0.000138494		-7484.46	-12.8697	7484.46	down	13.9501	3.80221	13.9501	up	-7484.46	-12.8697	7484.46	down	-1.75805	-0.813976	1.75805	down	-7484.46	-12.8697	7484.46	down	-7484.46	-12.8697	7484.46	down	176770	81070
LysoPE(0:0/22:6(4Z,7Z,10Z,13Z,16Z,19Z)) Esi+19.005466	6.76292e-27	1.66271e-26	0.000138494						0.000138494	0.000138494	0.000138494	0.000138494	0.000138494											-1	0	1	down	88843.1	16.439	88843.1	up	485391	18.8888	485391	up	684489	19.3847	684489	up	-1	0	1	down	255362	17.9622	255362	up	1	1
C46 H90 N9 O9 P2	2.8e-45	8.4e-45		0.000138648	0.000138494	0.000138494		0.000138494	0.000143505	0.000139585	0.000138494		0.000138494		0.000138494	0.000157635		0.000161691	0.000138494		0.000381962	0.000138509	0.000138494	-1	0	1	down	-1	0	1	down	37233	15.1843	37233	up	113896	16.7974	113896	up	-1	0	1	down	-1	0	1	down	1	1
C28 H53 P2	6.2938e-07	8.00212e-07				0.000138525	0.000138494	0.000138494			0.000138494	0.000138494	0.00013853		0.000138494	0.000138496	0.000138494	0.000138494	0.000138494	0.000138494				-16.4989	-4.04429	16.4989	down	1032.08	10.0113	1032.08	up	10262.2	13.325	10262.2	up	148.616	7.21544	148.616	up	-16.4989	-4.04429	16.4989	down	7851.54	12.9388	7851.54	up	1	109378
C24 H49 N8 O2	7.82228e-18	1.55862e-17																			0.000138494			-1	0	1	down	61875.5	15.9171	61875.5	up	-1	0	1	down	3444.56	11.7501	3444.56	up	-1	0	1	down	-1	0	1	down	1	1
Spirolide B	3.6367e-15	6.67813e-15		0.000138494					0.000138669					0.000138494	0.000138494	0.000138494	0.000138494							-1	0	1	down	1578.26	10.6241	1578.26	up	8582.98	13.0673	8582.98	up	41367.8	15.3362	41367.8	up	-1	0	1	down	-1	0	1	down	1	1
Benzoquinoneacetic acid Esi+13.422156	0	0							0.000216482	0.000169391					0.000138494	0.000138494		0.000138494	0.000138494					-1	0	1	down	-1	0	1	down	-1	0	1	down	160729	17.2943	160729	up	61460	15.9074	61460	up	60668.6	15.8887	60668.6	up	1	1
Ferulic acid	0	0		0.000138494	0.000138494			0.00022505	0.000138494	0.000167196			0.00036514		0.000138494	0.000138494		0.00013852	0.000138494			0.000138494	0.000138531	-1	0	1	down	-1	0	1	down	-1	0	1	down	147852	17.1738	147852	up	52409.1	15.6775	52409.1	up	51035.4	15.6392	51035.4	up	1	1
C33 H68 N6 O P S	2.70638e-15	4.99035e-15					0.000138522					0.0001386				0.000950571			0.000173891		0.000138494		0.000138494	-1	0	1	down	49940.7	15.6079	49940.7	up	1739.93	10.7648	1739.93	up	11750	13.5204	11750	up	-1	0	1	down	-1	0	1	down	1	1
C38 H78 N13 O3 P	0	0	0.000138494						0.000138494	0.000138494	0.000138494	0.00019638	0.000141818											-1	0	1	down	-1	0	1	down	-1	0	1	down	346006	18.4004	346006	up	-1	0	1	down	-1	0	1	down	1	1
C19 H39 N8 Esi+21.476572	2.78903e-26	6.76973e-26	0.000138496			0.000138494	0.000340942		0.000139601	0.000138494			0.000138494		0.000139337	0.000138494		0.000138494	0.000190214			0.000138593	0.000138494	-1	0	1	down	-1	0	1	down	32841	15.0032	32841	up	14576.6	13.8314	14576.6	up	-1	0	1	down	-1	0	1	down	1	1
C18 H38 N2 O2	4.52233e-05	5.35698e-05					0.000239405					0.000138808				0.000138499			0.000138494		0.000138494		0.000138494	-1	0	1	down	194.283	7.60202	194.283	up	360.948	8.49565	360.948	up	4157.42	12.0215	4157.42	up	-1	0	1	down	24778	14.5968	24778	up	1	1
C9 H19 N4 O3	0.000208478	0.000241177	0.000144443						0.000138494	0.000138499	0.000138494	0.000138939	0.000138494											-17458.4	-14.0916	17458.4	down	5.43014	2.44099	5.43014	up	2.60192	1.37957	2.60192	up	-1.41605	-0.501876	1.41605	down	11.3307	3.50217	11.3307	up	11.0544	3.46655	11.0544	up	120255	112511
C10 H30 N13 O S2	2.99777e-19	6.16645e-19		0.000138494					0.000138494					0.000138494	0.000138494	0.000138494	0.000138908							-35832.1	-15.129	35832.1	down	3.08204	1.62389	3.08204	up	2.91479	1.54339	2.91479	up	2.46217	1.29993	2.46217	up	-35832.1	-15.129	35832.1	down	5.11121	2.35367	5.11121	up	137742	128595
N-Acetylbialaphos	0	0		0.000138494					0.000138494	0.000138529					0.000138494	0.000138494		0.000138501	0.000536666					-1	0	1	down	-1	0	1	down	-1	0	1	down	107231	16.7104	107231	up	-1	0	1	down	-1	0	1	down	1	1
Zearalenone 4-sulfate Esi+12.148902	0	0	0.000138494			0.000138494	0.000138512	0.000138494	0.00014031	0.000138494					0.000179518	0.000138494	0.000138494	0.000138494	0.000138578	0.000138494				-1	0	1	down	-1	0	1	down	107925	16.7197	107925	up	45606	15.4769	45606	up	175559	17.4216	175559	up	189312	17.5304	189312	up	1	1
> limit Esi+22.046238	4.22803e-17	8.25208e-17		0.000138494				0.000138494	0.000138494				0.000138536	0.000138494	0.00044963	0.000138494				0.000138494		0.000143326	0.000138497	-1	0	1	down	6590.91	12.6863	6590.91	up	17983.8	14.1344	17983.8	up	68760	16.0693	68760	up	-1	0	1	down	-1	0	1	down	1	1
C19 H40 N10 O4 P	7.6e-43	2.342e-42						0.000138494									0.000138494			0.000138494		0.000138494		-1	0	1	down	-1	0	1	down	-1	0	1	down	49493.2	15.5949	49493.2	up	-1	0	1	down	-1	0	1	down	1	1
C17 H18 N4	1.07854e-28	2.87395e-28	0.000138494				0.000173491		0.000138494	0.000138494	0.000138494		0.000138494			0.000138494			0.000138494		0.000138494		0.000138494	-1	0	1	down	-1	0	1	down	55433.7	15.7585	55433.7	up	19589.8	14.2578	19589.8	up	97015.8	16.5659	97015.8	up	93109.5	16.5066	93109.5	up	1	1
8-(3,3-Dimethylallyl)spatheliachromene	3.66e-43	1.131e-42	0.000326773				0.000140274		0.000286656	0.000138509	0.000189926		0.000138504			0.000138541			0.000138494		0.000138494		0.000138494	-1	0	1	down	19088.3	14.2204	19088.3	up	22066.4	14.4296	22066.4	up	23190.3	14.5012	23190.3	up	-1	0	1	down	17934.5	14.1304	17934.5	up	1	1
C26 H21 N5	7.13562e-14	1.23394e-13		0.000138494				0.000138494	0.000138494				0.000138531	0.000138494	0.000138494	0.000138494				0.000138494		0.000138494	0.000138494	-17415.9	-14.0881	17415.9	down	2.91712	1.54454	2.91712	up	2.15841	1.10997	2.15841	up	2.34437	1.2292	2.34437	up	4.36585	2.12626	4.36585	up	4.06078	2.02176	4.06078	up	42974	38426
Crotoxyphos	0	0	0.000138494			0.000138494	0.000138494		0.000138494	0.000138498			0.000138494		0.000138494	0.000138494		0.000138494	0.000138494			0.000138494	0.000138494	-1	0	1	down	-1	0	1	down	50885.2	15.635	50885.2	up	41924.3	15.3555	41924.3	up	-1	0	1	down	-1	0	1	down	1	1
Kakuol	0	0				0.000138494																0.000138494		-1	0	1	down	-1	0	1	down	-1	0	1	down	50852	15.634	50852	up	20629.7	14.3324	20629.7	up	19458.7	14.2481	19458.7	up	1	1
C9 H3 N O	0	0	0.000138522			0.000138494	0.000139148		0.000138494	0.000228888			0.000138494		0.000138494	0.000138507		0.000138494	0.000138897			0.000138494	0.000138511	-1	0	1	down	-1	0	1	down	-1	0	1	down	61936	15.9185	61936	up	-1	0	1	down	-1	0	1	down	1	1
Methionyl-Valine	0	0	0.000340942			0.00045415	0.000138494		0.000138494	0.000138494			0.000138497		0.000138494	0.000138494		0.000138494	0.000138496			0.000138494	0.000164514	18065.4	14.1409	18065.4	up	25975.6	14.6649	25975.6	up	-1	0	1	down	31181.6	14.9284	31181.6	up	66243.7	16.0155	66243.7	up	66121.7	16.0128	66121.7	up	1	1
C20 H41 N8	8.04753e-27	1.97128e-26	0.000239405				0.000138494		0.000138494	0.000138494	0.000152226		0.000149853			0.000138494			0.000138494		0.000149011		0.000138498	-1	0	1	down	21246.8	14.375	21246.8	up	-1	0	1	down	13642	13.7358	13642	up	-1	0	1	down	-1	0	1	down	1	1
N-Acetyl-DL-methionine Esi+1.5223999	7.2142e-15	1.30855e-14	0.000138494						0.000138494	0.000138494	0.000138494	0.000138521	0.000138494											-1	0	1	down	1062.33	10.053	1062.33	up	-1	0	1	down	19783.2	14.272	19783.2	up	-1	0	1	down	-1	0	1	down	1	1
C9 H13 N5 P	0	0																						22686.6	14.4696	22686.6	up	-1	0	1	down	19155.5	14.2255	19155.5	up	16741	14.0311	16741	up	-1	0	1	down	25069.2	14.6136	25069.2	up	1	1
C27 H31 N2 S	0	0	0.000173491				0.000138494		0.000167034	0.000138494	0.000138494		0.000138494			0.000138515			0.000138494		0.000138494		0.00037111	-1	0	1	down	33472.5	15.0307	33472.5	up	34556	15.0766	34556	up	36353.2	15.1498	36353.2	up	34815.8	15.0875	34815.8	up	38344.2	15.2267	38344.2	up	1	1
C4 H10 N6 O7 P2	0	0		0.000138494	0.000138494	0.000138494	0.000138494		0.000138581	0.000138494	0.000138494	0.00016465					0.000138494			0.000138494		0.000138494	0.000138495	-1	0	1	down	25449.8	14.6354	25449.8	up	-1	0	1	down	26992.1	14.7202	26992.1	up	26200.2	14.6773	26200.2	up	24819.6	14.5992	24819.6	up	1	1
C11 H13 N2 O7 P3	0	0	0.000338306		0.000138494		0.0001578		0.000138494		0.000139888		0.000138494	0.000138494		0.000138494		0.000138496		0.000138494	0.000143189		0.000138494	58216.9	15.8292	58216.9	up	-1	0	1	down	22021	14.4266	22021	up	38242.7	15.2229	38242.7	up	52708.2	15.6857	52708.2	up	26263.4	14.6808	26263.4	up	1	1
C24 H39 N8	2.1377e-09	3.07525e-09			0.000138494					0.000138494				0.000138494				0.000138505	0.00013853	0.000138494				-1	0	1	down	-1	0	1	down	763.838	9.57712	763.838	up	2310.61	11.1741	2310.61	up	-1	0	1	down	13929	13.7658	13929	up	1	1
Esprocarb	0	0	0.000138494		0.000138494		0.000138494		0.000138494	0.000138494	0.000138494	0.000486015	0.000138494	0.000138494		0.000138494		0.000138494		0.000138494	0.000189926		0.000222057	-1	0	1	down	46813.4	15.5146	46813.4	up	37711.6	15.2027	37711.6	up	32335.3	14.9808	32335.3	up	48336.3	15.5608	48336.3	up	46957.5	15.5191	46957.5	up	1	1
C10 H27 N14 O5 P3	0	0	0.000157339				0.000138494			0.000173891			0.000138494						0.000138494				0.000138494	-1	0	1	down	-1	0	1	down	-1	0	1	down	64288.1	15.9723	64288.1	up	-1	0	1	down	-1	0	1	down	1	1
C14 H25 N11 O10 P3	0	0	0.000139148						0.000138494	0.000157004	0.000279723	0.000138494	0.000138511											-1	0	1	down	-1	0	1	down	-1	0	1	down	25082.1	14.6144	25082.1	up	-1	0	1	down	30578.6	14.9002	30578.6	up	1	1
C5 H4 O P	3.94389e-27	9.73215e-27	0.000138494						0.000261024	0.000190214	0.000138494	0.00017329	0.000164514											-1	0	1	down	17679.1	14.1098	17679.1	up	8929.88	13.1244	8929.88	up	22566.3	14.4619	22566.3	up	-1	0	1	down	20037.7	14.2904	20037.7	up	1	1
(6S)-6-Hydroxy-1,4,5,6-tetrahydronicotinamide-adenine dinucleotide	0	0		0.000138494	0.000138494			0.000138494	0.000138494	0.000138494					0.000138494	0.000382641		0.000138494	0.000138494					-1	0	1	down	72856.6	16.1528	72856.6	up	-1	0	1	down	50127	15.6133	50127	up	-1	0	1	down	-1	0	1	down	1	1
C18 H29 N15 O11 P3 S3	6.95098e-22	1.55437e-21																						-1	0	1	down	2187.76	11.0952	2187.76	up	-1	0	1	down	17627.5	14.1055	17627.5	up	-1	0	1	down	-1	0	1	down	1	1
alpha-Terpineol butanoate	0	0	0.000138494				0.00013851		0.000891793	0.000536666	0.000138494		0.00037111			0.000138503			0.000138494		0.000138494		0.000138494	-1	0	1	down	-1	0	1	down	-1	0	1	down	16304.8	13.993	16304.8	up	-1	0	1	down	-1	0	1	down	1	1
C19 H28 N O	0	0	0.000138494						0.000214885	0.000138494	0.000138499	0.000158828	0.000138518											-1	0	1	down	-1	0	1	down	-1	0	1	down	11469.1	13.4855	11469.1	up	-1	0	1	down	-1	0	1	down	1	1
C20 H19 N12 O6 P3	0	0	0.0001578			0.000138494	0.000138494		0.000138494	0.000138494			0.000138494		0.000138494	0.000458423		0.0001385	0.000138494			0.000138494	0.000138494	-1	0	1	down	31449.8	14.9408	31449.8	up	28783.5	14.813	28783.5	up	34575.3	15.0775	34575.3	up	-1	0	1	down	49743.8	15.6022	49743.8	up	1	1
C26 H33 N18 O8 P3	0	0	0.000138494				0.000158904		0.000138572	0.000138494	0.000138497		0.000222057			0.000138515			0.000138494		0.000138494		0.000138494	-1	0	1	down	-1	0	1	down	-1	0	1	down	25669.3	14.6478	25669.3	up	36351.6	15.1497	36351.6	up	-1	0	1	down	1	1
C20 H17 N10 O5 P3	0	0	0.000138494						0.000290049	0.00013853	0.000138494	0.000138494	0.000138506											-1	0	1	down	-1	0	1	down	-1	0	1	down	20453.1	14.32	20453.1	up	-1	0	1	down	-1	0	1	down	1	1
C12 H21 N17 P	0	0	0.00013851			0.000141105	0.000138498		0.000138494	0.000138494			0.000138494		0.000138494	0.000328703		0.000141023	0.000142352			0.000151158	0.000138897	45799.2	15.483	45799.2	up	30342.1	14.889	30342.1	up	-1	0	1	down	26301.3	14.6828	26301.3	up	-1	0	1	down	41809	15.3515	41809	up	1	1
C3 H3 N3 O	0	0	0.000138494						0.000139664	0.000138494	0.000138494	0.000138494	0.000138494											-1	0	1	down	-1	0	1	down	-1	0	1	down	11892	13.5377	11892	up	-1	0	1	down	-1	0	1	down	1	1
PSF-A	5.05172e-11	7.80561e-11	0.000138494	0.000138494	0.000138495	0.000138494	0.000138495	0.000138494																-4462.94	-12.1238	4462.94	down	4.08561	2.03055	4.08561	up	1.38673	0.471687	1.38673	up	3.7122	1.89227	3.7122	up	3.57953	1.83977	3.57953	up	-4462.94	-12.1238	4462.94	down	31203	28939
C9 H19 N8 O	0	0	0.000158904				0.000138494		0.000138494	0.000138494	0.000148167		0.000138494			0.000139337			0.000138494		0.000139888		0.000138494	-1	0	1	down	17005.4	14.0537	17005.4	up	15227.6	13.8944	15227.6	up	17290.4	14.0777	17290.4	up	25301.9	14.627	25301.9	up	30431.6	14.8933	30431.6	up	1	1
C7 H19 N9 O6 P2	0	0				0.000138496			0.000138494		0.000138494				0.000138494			0.000138495			0.000279723	0.000138494		-1	0	1	down	-1	0	1	down	29074	14.8274	29074	up	17293.3	14.0779	17293.3	up	-1	0	1	down	-1	0	1	down	1	1
C34 H18 N3 O8 P2	2.40053e-28	6.3712e-28								0.000138494	0.00080319		0.000138494						0.000194628		0.000138494		0.000138494	-5800.55	-12.502	5800.55	down	-5800.55	-12.502	5800.55	down	-5800.55	-12.502	5800.55	down	2.91486	1.54342	2.91486	up	-5800.55	-12.502	5800.55	down	-5800.55	-12.502	5800.55	down	13588	17282
C18 H39 N24 O2 P3	0	0	0.000138518			0.000425949	0.000138494		0.000138494	0.000138494			0.000138494		0.000138494	0.000138494		0.000138494	0.000138494			0.000138494	0.000138494	-1	0	1	down	-1	0	1	down	27212.9	14.732	27212.9	up	27448.7	14.7445	27448.7	up	-1	0	1	down	37503.7	15.1947	37503.7	up	1	1
> limit Esi+12.52189	3.45452e-07	4.43015e-07						0.000138494					0.000138494				0.000138494			0.000138494		0.000138494	0.000631559	-1	0	1	down	-1	0	1	down	416.91	8.70359	416.91	up	274.057	8.09833	274.057	up	-1	0	1	down	35184.4	15.1026	35184.4	up	1	1
> limit Esi+11.145	5.70151e-10	8.42511e-10	0.000138494	0.000138494		0.000138494	0.000138494			0.000138494			0.000631559	0.000138494			0.000138499	0.000138494	0.000138538			0.000138494	0.000138494	-1	0	1	down	18222.5	14.1534	18222.5	up	522.481	9.02924	522.481	up	509.643	8.99334	509.643	up	-1	0	1	down	20709.9	14.338	20709.9	up	1	1
C4 H3 N2 O4 P	0	0																						-1	0	1	down	-1	0	1	down	10552.7	13.3653	10552.7	up	9224.92	13.1713	9224.92	up	-1	0	1	down	-1	0	1	down	1	1
> limit Esi+13.951302	1.0014e-27	2.55615e-27		0.000138494					0.000157635					0.000138494	0.000138494	0.000138494	0.000138494							-1	0	1	down	-1	0	1	down	9735.14	13.249	9735.14	up	5963.12	12.5419	5963.12	up	-1	0	1	down	-1	0	1	down	1	1
C12 H9 N4 O8 P	8.18852e-21	1.76317e-20	0.000138506		0.000138494			0.000138494	0.000138494		0.000138498	0.000138494		0.000138494			0.000138494	0.000138494	0.000576729			0.000138494	0.000138494	-7111.14	-12.7959	7111.14	down	-1.13691	-0.185124	1.13691	down	-7111.14	-12.7959	7111.14	down	2.20238	1.13906	2.20238	up	-7111.14	-12.7959	7111.14	down	-7111.14	-12.7959	7111.14	down	17422	15387
> limit Esi+13.883982	8.9837e-07	1.13358e-06				0.000138494	0.000138494				0.000138494	0.000138494			0.000138494	0.000273762		0.000138494	0.000138494			0.00033462	0.000142352	5.9077	2.5626	5.9077	up	2.30093	1.20222	2.30093	up	5.06539	2.34067	5.06539	up	4.70179	2.23321	4.70179	up	-4016.63	-11.9718	4016.63	down	5.63327	2.49397	5.63327	up	21482	19998
C13 H26 N13 O13 P2	0	0				0.000138494																		-1	0	1	down	-1	0	1	down	18810.7	14.1993	18810.7	up	85892.8	16.3903	85892.8	up	-1	0	1	down	-1	0	1	down	1	1
C13 H19 N9 O6 P3 S2	0	0	0.000138494			0.000138494	0.000138494			0.000138494			0.000138494		0.000138494			0.000138494	0.0001385			0.000138494	0.000147761	61445.9	15.907	61445.9	up	-1	0	1	down	9520.36	13.2168	9520.36	up	13320.4	13.7014	13320.4	up	-1	0	1	down	-1	0	1	down	1	1
Methylpyrazine	4.54083e-10	6.72809e-10	0.000138494	0.000138494		0.000138494	0.000138897			0.000138538			0.000138494	0.000138494			0.00033676	0.000138494	0.000906856			0.000138494	0.000138494	-1	0	1	down	3876.04	11.9204	3876.04	up	3161.75	11.6265	3161.75	up	3351.37	11.7105	3351.37	up	19039.9	14.2167	19039.9	up	-1	0	1	down	1	1
C11 H21 N12 O15 P3	0	0		0.000138494		0.000138494	0.000138494		0.000138494		0.000138494	0.000138494		0.000138494	0.000138494		0.0001385	0.000138494	0.000138494			0.000138494	0.000138494	-1	0	1	down	-1	0	1	down	-1	0	1	down	22126.8	14.4335	22126.8	up	-1	0	1	down	-1	0	1	down	1	1
> limit Esi+14.3200035	0	0	0.000138494				0.000138494		0.000950571	0.000576729	0.000138494		0.000147761			0.000138494			0.000138494		0.000138494		0.000194628	-1	0	1	down	10943.3	13.4178	10943.3	up	9419.68	13.2015	9419.68	up	11508.3	13.4904	11508.3	up	-1	0	1	down	-1	0	1	down	1	1
C5 H3 N4 O5 P	1.1006e-22	2.51163e-22	0.000138494			0.000138494	0.000146094		0.000138494	0.000138494	0.000138494	0.000138494	0.000138494					0.000138494				0.000138494	0.000138494	-1	0	1	down	-1	0	1	down	1691.21	10.7238	1691.21	up	18256.2	14.1561	18256.2	up	-1	0	1	down	-1	0	1	down	1	1
C8 H18 N9 O P	2.85683e-19	5.88559e-19	0.000138494			0.000138494	0.000138494		0.000138494	0.0001385	0.000138494	0.000138494	0.000138494									0.000138494	0.000138868	22362.2	14.4488	22362.2	up	22289.1	14.4441	22289.1	up	18877.1	14.2043	18877.1	up	3395.08	11.7292	3395.08	up	34282.8	15.0652	34282.8	up	34380.2	15.0693	34380.2	up	1	1
C5 H N O2 P	0	0	0.000146094				0.000138494		0.000138494	0.000906856	0.000315112		0.000138494			0.000138494			0.000138806		0.000138499		0.00027365	-1	0	1	down	12991.6	13.6653	12991.6	up	11934.6	13.5429	11934.6	up	12673.9	13.6296	12673.9	up	-1	0	1	down	-1	0	1	down	1	1
C11 H15 N O18 P	0	0	0.000138494			0.000138494	0.000138494	0.000138494	0.000138494	0.000138806					0.000191946	0.000138494	0.000138494	0.000138494	0.000138494	0.000138494				-1	0	1	down	-1	0	1	down	-1	0	1	down	14714.8	13.845	14714.8	up	-1	0	1	down	-1	0	1	down	1	1
C17 H24 N7 O4 P	3.82538e-08	5.0967e-08			0.000138494			0.000138494		0.000138494			0.000138868	0.000138494			0.000138494	0.000138494	0.000138494			0.000138494	0.000138494	-3528.23	-11.7847	3528.23	down	1.96478	0.974371	1.96478	up	5.47514	2.4529	5.47514	up	-2.29429	-1.19805	2.29429	down	-3528.23	-11.7847	3528.23	down	-3528.23	-11.7847	3528.23	down	15744	33700
C18 H13 N4 O P	1.58996e-08	2.17702e-08			0.000316206	0.000138494								0.000138494	0.000138494									-7260.19	-12.8258	7260.19	down	3.37204	1.75362	3.37204	up	-7.936	-2.98841	7.936	down	3.21745	1.68592	3.21745	up	-7260.19	-12.8258	7260.19	down	7.18635	2.84526	7.18635	up	17069	13167
Mycobactin S	0	0	0.000138494			0.000138494	0.000138515		0.000138494	0.000155225			0.00027365		0.000138494	0.000138494		0.000138494	0.000155225			0.000138494	0.000138494	-1	0	1	down	-1	0	1	down	-1	0	1	down	11046.8	13.4313	11046.8	up	-1	0	1	down	-1	0	1	down	1	1
C21 H21 N11 O7	0	0				0.000138494	0.000138494				0.000154944				0.000138494	0.000138494		0.000138494	0.000138494			0.000138494	0.000138494	-1	0	1	down	16387.8	14.0003	16387.8	up	-1	0	1	down	15080.2	13.8804	15080.2	up	-1	0	1	down	-1	0	1	down	1	1
C6 H19 N4 O2	1.83241e-15	3.41657e-15	0.000138494				0.000138494		0.000138494	0.000138494	0.000138534		0.000138494			0.000138494			0.000138494		0.000138494		0.000138494	-1	0	1	down	-1	0	1	down	930.972	9.8626	930.972	up	4192.39	12.0336	4192.39	up	15564.1	13.9259	15564.1	up	16629.5	14.0215	16629.5	up	1	1
C29 H12 N10 O7 P2	0	0		0.000138494		0.000138494		0.000196059	0.000149396		0.000138494		0.000138494	0.000138494		0.00014095		0.000138494		0.000138494	0.000138494		0.000969269	-1	0	1	down	-1	0	1	down	-1	0	1	down	17100	14.0617	17100	up	-1	0	1	down	18429.3	14.1697	18429.3	up	1	1
C13 H30 N19 O5 P3	0	0		0.000138494	0.000138494	0.000138494				0.000138494	0.000138497						0.000138494		0.000138494	0.000138494	0.000138494	0.000138494		-1	0	1	down	15310.7	13.9023	15310.7	up	14821.1	13.8554	14821.1	up	14517	13.8255	14517	up	-1	0	1	down	-1	0	1	down	1	1
2-[4,6-Bis(2,4-dimethylphenyl)-1,3,5-triazin-2-yl]-5-(octyloxy)phenol	3.22059e-25	7.65034e-25					0.000138494					0.000138494				0.000138494			0.000416258		0.000138494		0.000156446	9541.3	13.22	9541.3	up	-1	0	1	down	-1	0	1	down	5258.89	12.3605	5258.89	up	-1	0	1	down	-1	0	1	down	1	1
C24 H34 N14 O16	0	0	0.00014213	0.000138494	0.000138494	0.000138494		0.000138494								0.000138494								-1	0	1	down	-1	0	1	down	-1	0	1	down	22884.2	14.4821	22884.2	up	-1	0	1	down	-1	0	1	down	1	1
> limit Esi+14.627998	0	0		0.000138494	0.000138494	0.000138494		0.000261231	0.000138541	0.000138494	0.000144503		0.000138494			0.000138494			0.000138494		0.00080319		0.000138494	-1	0	1	down	-1	0	1	down	-1	0	1	down	9208.72	13.1688	9208.72	up	-1	0	1	down	10658.3	13.3797	10658.3	up	1	1
C8 H2 N O17 P2	7.96729e-28	2.0613e-27				0.000138494					0.000138494				0.000138494			0.000138494			0.000138498	0.000261534		-1	0	1	down	9058.96	13.1451	9058.96	up	-1	0	1	down	4905.11	12.2601	4905.11	up	-1	0	1	down	-1	0	1	down	1	1
C27 H9 N O12 P	5.41863e-19	1.1061e-18		0.000138494	0.000138494		0.000138494	0.000138494							0.000138494			0.000138494			0.000138494	0.000138494		-826.987	-9.69172	826.987	down	-826.987	-9.69172	826.987	down	9.25314	3.20994	9.25314	up	13.9583	3.80306	13.9583	up	-826.987	-9.69172	826.987	down	-826.987	-9.69172	826.987	down	8167	8034
C28 H8 N10	1.42591e-21	3.17266e-21																						-1	0	1	down	12687.7	13.6311	12687.7	up	11991.1	13.5497	11991.1	up	2769.37	11.4353	2769.37	up	-1	0	1	down	-1	0	1	down	1	1
Mauritine A	2.38582e-10	3.59489e-10	0.000138515			0.000138494			0.000138494	0.000138494		0.000138494	0.000138494		0.000138805			0.000138494			0.000138506	0.000138494		7.32028	2.8719	7.32028	up	-1048.29	-10.0338	1048.29	down	4.48042	2.16364	4.48042	up	2.29823	1.20052	2.29823	up	-1048.29	-10.0338	1048.29	down	-1048.29	-10.0338	1048.29	down	10908	11952
C16 H25 N8	1.09362e-10	1.66855e-10	0.000138494	0.000138494	0.000138494		0.000171864	0.000141838			0.000138494				0.000138494			0.000138494			0.000138494	0.000138494		-5717.67	-12.4812	5717.67	down	2.30953	1.2076	2.30953	up	2.22225	1.15202	2.22225	up	-2.39482	-1.25992	2.39482	down	-5717.67	-12.4812	5717.67	down	3.51862	1.81501	3.51862	up	11971	13001
C19 H19 N16 O4 P2	3.0654e-14	5.43468e-14	0.000138494				0.000138494		0.000138494	0.000138494	0.000139524		0.000969269			0.000138494			0.000138494		0.000138494		0.000138494	-4310.64	-12.0737	4310.64	down	1.91054	0.933982	1.91054	up	3.42626	1.77663	3.42626	up	3.3077	1.72583	3.3077	up	2.93076	1.55127	2.93076	up	6.38642	2.67501	6.38642	up	10444	7508
> limit Esi+1.0915278	1.07745e-06	1.35315e-06				0.000138494					0.00014621				0.000138494			0.000138494			0.000315112	0.000138494		-773.82	-9.59585	773.82	down	-19.9394	-4.31755	19.9394	down	12.5305	3.64737	12.5305	up	2.38837	1.25603	2.38837	up	-773.82	-9.59585	773.82	down	-773.82	-9.59585	773.82	down	7625	7288
C32 H16 N4 O9 P3 S	1.18106e-06	1.48049e-06	0.000138494			0.000138494			0.000138494	0.000138494		0.000138494	0.000156446		0.000138494			0.000138494			0.00013851	0.000138494		-1	0	1	down	867.484	9.76069	867.484	up	883.621	9.78728	883.621	up	435.722	8.76726	435.722	up	19968.1	14.2854	19968.1	up	15158.1	13.8878	15158.1	up	1	1
C53 H73 N5 O8	3.33078e-30	9.11187e-30		0.000138494	0.000138494	0.000138494			0.000138507	0.000138494	0.000138494			0.000138494		0.000138494	0.000141838	0.000138494	0.000138494	0.000138494	0.000138494	0.000139982		-1	0	1	down	249319	17.9276	249319	up	-1	0	1	down	-1	0	1	down	-1	0	1	down	-1	0	1	down	1	1
C39 H53 N5 O5	1.13889e-13	1.94179e-13	0.000138494			0.000138494	0.000138494		0.000138494	0.000138494			0.000925792		0.000175973	0.000138494		0.000138494	0.000138494			0.000138494	0.000925792	-1	0	1	down	177168	17.4348	177168	up	89.9071	6.49036	89.9071	up	-1	0	1	down	-1	0	1	down	-1	0	1	down	1	1
C14 H N O25 P2 S2	1.11549e-12	1.83171e-12	0.000171864			0.000138494	0.000138494		0.000138494	0.000138494			0.000138494		0.000149116	0.000138494		0.000138494	0.000138524			0.000138494	0.000138494	-1	0	1	down	1.67396e+06	20.6748	1.67396e+06	up	119287	16.8641	119287	up	29785.1	14.8623	29785.1	up	-1	0	1	down	2.79195e+06	21.4128	2.79195e+06	up	1	1
C25 H6 N3 O16 P3	1.9705e-41	5.9652e-41			0.000138494	0.000138494	0.000138494													0.000138494		0.000138494	0.000138494	-1	0	1	down	79712.8	16.2825	79712.8	up	-1	0	1	down	-1	0	1	down	-1	0	1	down	41197.9	15.3303	41197.9	up	1	1
> limit Esi+10.361	0	0	0.000138494			0.000138494			0.000138494	0.000138494		0.000138494	0.000138494		0.000138494			0.000138494			0.000255808	0.000138494		-1	0	1	down	426118	18.7009	426118	up	-1	0	1	down	-1	0	1	down	-1	0	1	down	-1	0	1	down	1	1
PC(18:1(9Z)/20:0)	0	0	0.000138494						0.000138494	0.000138524	0.000138494	0.000138494	0.000138494											-1	0	1	down	298821	18.1889	298821	up	-1	0	1	down	-1	0	1	down	-1	0	1	down	-1	0	1	down	1	1
PC(15:0/18:3(9Z,12Z,15Z))	0	0		0.000138494		0.000138494			0.000138494		0.000138494			0.000138494		0.000138494	0.000141675	0.000138494			0.000138494	0.000138494		-1	0	1	down	238845	17.8657	238845	up	-1	0	1	down	-1	0	1	down	-1	0	1	down	-1	0	1	down	1	1
PC(15:0/20:3(8Z,11Z,14Z))	0	0	0.000138494				0.000138494	0.000141675	0.000138494	0.000138494	0.000138494					0.000138494	0.000138494		0.000138494	0.000138494	0.000138494	0.000138494		-1	0	1	down	352141	18.4258	352141	up	271098	18.0485	271098	up	-1	0	1	down	-1	0	1	down	-1	0	1	down	1	1
Sphinganine Esi+18.641169	3.05095e-10	4.57128e-10													0.000138494			0.000138494						-8082.44	-12.9806	8082.44	down	16.2194	4.01965	16.2194	up	-2.80711	-1.48909	2.80711	down	-8082.44	-12.9806	8082.44	down	-8082.44	-12.9806	8082.44	down	-8082.44	-12.9806	8082.44	down	234808	108594
PC(18:0/18:1(11Z)) Esi+29.679995	0	0		0.000138494		0.000138494	0.000138494		0.000382641		0.000138494	0.000138494		0.000138494			0.000138512	0.000138494	0.000138494			0.000138494	0.000139777	-1	0	1	down	280890	18.0996	280890	up	-1	0	1	down	-1	0	1	down	-1	0	1	down	-1	0	1	down	1	1
LysoPE(0:0/20:3(11Z,14Z,17Z)) Esi+19.245607	1.81954e-26	4.43264e-26	0.000138494						0.000138499	0.000435051	0.000511681		0.000139777											-1	0	1	down	79241.7	16.274	79241.7	up	77471.4	16.2414	77471.4	up	-1	0	1	down	-1	0	1	down	-1	0	1	down	1	1
PC(24:0/14:0)	6.85019e-14	1.18612e-13				0.000264887	0.000166551	0.000138494			0.000138494	0.000138494	0.000138494		0.000589649	0.000138494	0.000138494	0.000138494	0.000138494	0.000138494				-1	0	1	down	215874	17.7198	215874	up	-1	0	1	down	497.906	8.95973	497.906	up	-1	0	1	down	-1	0	1	down	1	1
> limit Esi+10.744248	0	0	0.000138494		0.000138494	0.000138494	0.000138832		0.000138503				0.000138494	0.000138494	0.000138499	0.000139081				0.000138494		0.000138494	0.000138494	-1	0	1	down	118355	16.8528	118355	up	-1	0	1	down	-1	0	1	down	-1	0	1	down	149317	17.188	149317	up	1	1
> limit Esi+10.729999 :1	0	0	0.000138494			0.000141204	0.000138494		0.000138494	0.000138579			0.000138494		0.000138494	0.000138494		0.000138494	0.000138498			0.000138494	0.000138494	-1	0	1	down	129030	16.9773	129030	up	-1	0	1	down	-1	0	1	down	-1	0	1	down	-1	0	1	down	1	1
C33 H63 Cl2 N5 O S3	3.28554e-22	7.42165e-22	0.000166551			0.000138494	0.000138494								0.000138494							0.000138785		-1	0	1	down	18112.2	14.1447	18112.2	up	161532	17.3015	161532	up	-1	0	1	down	-1	0	1	down	182357	17.4764	182357	up	1	1
<none> Esi+10.99858	7.71384e-15	1.39539e-14				0.000138494			0.000458423	0.000138494			0.000138494		0.000139821	0.000138494		0.000138494	0.000139193			0.0001385	0.000138494	-1	0	1	down	111751	16.7699	111751	up	793.44	9.63198	793.44	up	-1	0	1	down	-1	0	1	down	-1	0	1	down	1	1
C6 H14 N7 O4 P	0	0	0.000138832						0.000138515	0.000138498	0.000138494	0.000138494	0.000138494											-1	0	1	down	198257	17.597	198257	up	-1	0	1	down	-1	0	1	down	-1	0	1	down	-1	0	1	down	1	1
> limit Esi+10.722	0	0	0.000138494				0.000150294		0.000328703	0.000138494	0.000138494		0.000138494			0.000138501			0.000138494		0.000138494		0.000138494	-1	0	1	down	231350	17.8197	231350	up	-1	0	1	down	-1	0	1	down	-1	0	1	down	-1	0	1	down	1	1
> limit Esi+10.761001	0	0																						-1	0	1	down	52657.6	15.6844	52657.6	up	-1	0	1	down	-1	0	1	down	-1	0	1	down	-1	0	1	down	1	1
Amino acid(Arg-) Esi+1.283	0	0	0.000138494						0.000139337	0.000138494	0.000141813	0.000138494	0.000138494											-1	0	1	down	658375	19.3285	658375	up	-1	0	1	down	-1	0	1	down	-1	0	1	down	-1	0	1	down	1	1
C7 H12 N5 O6	0	0	0.000150294						0.000138494	0.000138494	0.000138494	0.000188828	0.000138494											193763	17.5639	193763	up	303794	18.2127	303794	up	-1	0	1	down	-1	0	1	down	-1	0	1	down	225568	17.7832	225568	up	1	1
> limit Esi+10.720949	1.16118e-14	2.08356e-14	0.000138494				0.000138494		0.000138494	0.000886629	0.000138494		0.000138494			0.000138494			0.000138494		0.000146777		0.000138494	-1	0	1	down	124939	16.9309	124939	up	939.301	9.87544	939.301	up	-1	0	1	down	-1	0	1	down	-1	0	1	down	1	1
C37 H65 N20 O	0	0																						-1	0	1	down	90515.2	16.4659	90515.2	up	-1	0	1	down	-1	0	1	down	-1	0	1	down	-1	0	1	down	1	1
> limit Esi+10.552502	8.9391e-28	2.29054e-27		0.000138494	0.000138494				0.000273762						0.000326181	0.000822632	0.000138494	0.000138494		0.000138494				-1	0	1	down	67669.2	16.0462	67669.2	up	-1	0	1	down	-1	0	1	down	53577.8	15.7093	53577.8	up	3746.63	11.8714	3746.63	up	1	1
C34 H69 N6 O7 S	0	0				0.000187187					0.000138494				0.000138689	0.000138494		0.000138494	0.000886629			0.000138494	0.000138494	-1	0	1	down	74662.3	16.1881	74662.3	up	-1	0	1	down	-1	0	1	down	-1	0	1	down	-1	0	1	down	1	1
Cyclothialidine	0	0	0.000138494	0.000138494	0.000138494			0.000138513		0.000145128	0.000138494	0.000138494	0.000138494	0.000143071	0.000138494	0.000138494	0.000196702	0.000138494	0.000145128			0.000138494	0.000138509	-1	0	1	down	116780	16.8334	116780	up	-1	0	1	down	-1	0	1	down	-1	0	1	down	139943	17.0945	139943	up	1	1
PE(P-16:0/20:0)	4.68963e-18	9.3863e-18		0.000138494	0.000138494			0.000138512	0.000138494	0.000138494			0.000138494		0.000138494	0.000138503		0.000138494	0.000138494			0.000138494	0.000138494	-1	0	1	down	4847.96	12.2432	4847.96	up	132023	17.0104	132023	up	-1	0	1	down	-1	0	1	down	-1	0	1	down	1	1
> limit Esi+13.940201	2.01286e-25	4.80709e-25	0.000138494						0.000144278	0.000138494	0.000138494	0.000138494	0.000140739											-1	0	1	down	13796	13.752	13796	up	-1	0	1	down	-1	0	1	down	-1	0	1	down	62648.2	15.935	62648.2	up	1	1
> limit Esi+10.722001	2.69672e-16	5.1504e-16						0.000138494									0.000138494			0.000138494		0.000138494		-1	0	1	down	66093.3	16.0122	66093.3	up	-1	0	1	down	1299.14	10.3433	1299.14	up	-1	0	1	down	-1	0	1	down	1	1
Oxopurpureine Esi+1.5270001	0	0		0.000138494				0.000196702	0.000138494				0.000138494	0.000138494	0.000138494	0.000138494				0.000138494		0.000138494	0.000138494	-1	0	1	down	66101.2	16.0124	66101.2	up	-1	0	1	down	-1	0	1	down	-1	0	1	down	-1	0	1	down	1	1
C29 H56 N3 P S	0	0	0.000138494			0.000138494			0.000138494	0.000138494			0.000138494									0.000138495		-1	0	1	down	92192.9	16.4924	92192.9	up	-1	0	1	down	-1	0	1	down	-1	0	1	down	-1	0	1	down	1	1
> limit Esi+10.724	0	0		0.000138494	0.000138494			0.000138494	0.000138494	0.000138494			0.000138494		0.000138494	0.000138497		0.000138494	0.000138721			0.000177523	0.000138494	-1	0	1	down	67973.1	16.0527	67973.1	up	-1	0	1	down	-1	0	1	down	-1	0	1	down	-1	0	1	down	1	1
C17 H25 N5 O2 P3	2.18609e-20	4.61047e-20		0.000138494	0.000138494			0.000138494	0.000138494	0.000138494			0.000138494		0.000138494	0.000138494	0.000138494	0.000138494	0.000138494	0.000138494		0.000138494	0.000138494	-1	0	1	down	228156	17.7997	228156	up	442.749	8.79035	442.749	up	-1	0	1	down	-1	0	1	down	-1	0	1	down	1	1
C36 H62 N28 O P3	2.70513e-15	4.99035e-15					0.000138494					0.000138494				0.000140645			0.000138494		0.000139524		0.000138494	-1	0	1	down	54863	15.7435	54863	up	32399.8	14.9837	32399.8	up	13742.9	13.7464	13742.9	up	70411.2	16.1035	70411.2	up	70849.3	16.1125	70849.3	up	1	1
> limit Esi+11.226999	1.05603e-25	2.54017e-25	0.000138494				0.000138494		0.000138494	0.000369073	0.000138494		0.000138494			0.000138494			0.000138494		0.000138494		0.000138494	-1	0	1	down	12222.3	13.5772	12222.3	up	-1	0	1	down	-1	0	1	down	-1	0	1	down	93202.5	16.5081	93202.5	up	1	1
C7 H16 N O2 P2	0	0	0.000138523			0.000138494	0.000138494		0.000138494	0.00013853			0.000138494		0.000138494	0.000140847		0.000138494	0.00013853			0.000138494	0.000138494	-1	0	1	down	81394.1	16.3126	81394.1	up	-1	0	1	down	-1	0	1	down	-1	0	1	down	-1	0	1	down	1	1
C6 H3 O3 P2	6.35185e-28	1.64975e-27	0.000138494			0.000138494	0.000149387		0.000138494	0.000138494			0.000138494		0.000138494	0.000138494		0.000138494	0.000138494			0.000138494	0.000138554	-1	0	1	down	15511.5	13.9211	15511.5	up	48882.1	15.577	48882.1	up	-1	0	1	down	-1	0	1	down	-1	0	1	down	1	1
C4 H4 O7 P2	0	0	0.000138494		0.000138494	0.000138494	0.000138523		0.000138494				0.000138494	0.000138494	0.000138496	0.000138494				0.000138494		0.000138494	0.000138494	-1	0	1	down	57886	15.8209	57886	up	-1	0	1	down	-1	0	1	down	-1	0	1	down	-1	0	1	down	1	1
C24 H24 N23 O4 P2 Esi+12.149001	0	0							0.000138494				0.000138512		0.000138494	0.000138494						0.000138494	0.000138494	-1	0	1	down	130976	16.9989	130976	up	-1	0	1	down	-1	0	1	down	-1	0	1	down	-1	0	1	down	1	1
> limit Esi+13.573192	7.35443e-10	1.0813e-09	0.000138494	0.000138494	0.000138494	0.000138494	0.000138494	0.000138494																-1	0	1	down	2399.74	11.2287	2399.74	up	1007.93	9.97718	1007.93	up	-1	0	1	down	-1	0	1	down	76637.6	16.2258	76637.6	up	1	1
C18 H2 Esi+1.1005	0	0	0.000138494				0.000138494	0.000138494	0.000138494	0.000138494	0.000138495					0.000189841	0.000138494		0.000139052	0.000138494	0.000138494	0.000138494		-1	0	1	down	223739	17.7715	223739	up	237419	17.8571	237419	up	-1	0	1	down	-1	0	1	down	-1	0	1	down	1	1
C42 H77 N10 O3 P2	0	0	0.000138494			0.0001385	0.000138494		0.000138494	0.000139052			0.000138494		0.000141204	0.000138494		0.000138494	0.000147321			0.000138494	0.000138494	-1	0	1	down	61781.2	15.9149	61781.2	up	-1	0	1	down	-1	0	1	down	-1	0	1	down	-1	0	1	down	1	1
C25 H42 P2 Esi+15.822001	0	0		0.000138494		0.000138494			0.000138494		0.000138494			0.000138494		0.000138741	0.000138494	0.000138495			0.000138494	0.000138494		-1	0	1	down	38721.9	15.2409	38721.9	up	-1	0	1	down	-1	0	1	down	-1	0	1	down	-1	0	1	down	1	1
> limit Esi+14.3057165	1.14875e-18	2.3201e-18	0.000138494				0.000138494		0.000138494							0.000138494								-1	0	1	down	3740.53	11.869	3740.53	up	-1	0	1	down	-1	0	1	down	-1	0	1	down	31841.5	14.9586	31841.5	up	1	1
C38 H65 O5 S2	3.06111e-27	7.56774e-27	0.000138494						0.000138494	0.000147321	0.000138494	0.000138495	0.000267637											-1	0	1	down	7427.94	12.8587	7427.94	up	21917.3	14.4198	21917.3	up	-1	0	1	down	-1	0	1	down	-1	0	1	down	1	1
C18 H27 N10 O4 P	0	0	0.000138494				0.000138494		0.000138494	0.000138494	0.000138494		0.000577216			0.000143227			0.000138494		0.000511681		0.000138512	-1	0	1	down	112528	16.7799	112528	up	-1	0	1	down	-1	0	1	down	-1	0	1	down	-1	0	1	down	1	1
> limit Esi+10.851907	3.70694e-21	8.04678e-21	0.000139366						0.000138494	0.000138494	0.00018278	0.000376096	0.000138494											-8890.02	-13.118	8890.02	down	4.75015	2.24797	4.75015	up	-8890.02	-13.118	8890.02	down	-8890.02	-13.118	8890.02	down	-8890.02	-13.118	8890.02	down	-8890.02	-13.118	8890.02	down	77597	65973
C24 H25 N14 O6 P2	0	0				0.000138494	0.000138494											0.000138494	0.000138494					-1	0	1	down	51420	15.65	51420	up	-1	0	1	down	-1	0	1	down	-1	0	1	down	-1	0	1	down	1	1
<none> Esi+9.712999	0	0	0.000138494			0.000232166	0.000139366		0.000138494	0.000138494			0.000138494		0.000138494	0.000140886		0.000138494	0.000138494			0.000138494	0.000138494	-1	0	1	down	15357	13.9066	15357	up	-1	0	1	down	-1	0	1	down	-1	0	1	down	-1	0	1	down	1	1
> limit Esi+10.747	1.18938e-17	2.35232e-17	0.000138494			0.000138494	0.000138494		0.000138494	0.000138494			0.0001385		0.000138494	0.000138494		0.000138494	0.000138494			0.000138494	0.000267637	-1	0	1	down	28390.2	14.7931	28390.2	up	2580.08	11.3332	2580.08	up	-1	0	1	down	-1	0	1	down	-1	0	1	down	1	1
C12 H12 N7 O10 P	0	0	0.000138494	0.000138494	0.000138494	0.000138494			0.000138494			0.000140751	0.000138494	0.000138494	0.000138494		0.000333488		0.000138494	0.000138494	0.000138494	0.000138494		-1	0	1	down	52799.8	15.6882	52799.8	up	-1	0	1	down	-1	0	1	down	53894	15.7178	53894	up	55459.9	15.7592	55459.9	up	1	1
> limit Esi+15.1235285	3.14132e-08	4.23603e-08			0.000138494	0.000138494				0.000138494	0.000138494			0.000138494	0.000187187				0.000343453	0.000138494	0.000138494	0.000138494		-1	0	1	down	1195	10.2228	1195	up	121.876	6.92928	121.876	up	-1	0	1	down	-1	0	1	down	11468.1	13.4853	11468.1	up	1	1
Actinamine Esi+1.7596427	1.6512e-24	3.86728e-24	0.000138494						0.000138494	0.000343453	0.000138494	0.000147804	0.000138535											-1	0	1	down	30783.2	14.9099	30783.2	up	-1	0	1	down	-1	0	1	down	38801.2	15.2438	38801.2	up	-1	0	1	down	1	1
C39 H9 N O23 P3	4.50997e-09	6.35777e-09			0.000138494	0.000138496	0.000138494			0.000138494	0.000156064	0.000144256		0.000138494	0.00018673	0.000139284				0.000138494		0.000138494	0.000138494	-1	0	1	down	32983.1	15.0094	32983.1	up	952.679	9.89585	952.679	up	164.647	7.36323	164.647	up	-1	0	1	down	33862.2	15.0474	33862.2	up	1	1
C38 H9 N10 P	0	0		0.000138494	0.000138494	0.000187566	0.000138494	0.000138494	0.000138494	0.000138494	0.000138494	0.000192	0.000138494											60647.7	15.8882	60647.7	up	32804.7	15.0016	32804.7	up	-1	0	1	down	-1	0	1	down	-1	0	1	down	-1	0	1	down	1	1
MG(0:0/15:0/0:0)	2.55411e-27	6.3496e-27																						-1	0	1	down	25188.5	14.6205	25188.5	up	10105.6	13.3029	10105.6	up	-1	0	1	down	-1	0	1	down	-1	0	1	down	1	1
Eupatoroxin	8.77323e-29	2.34715e-28																						-1	0	1	down	18891.7	14.2055	18891.7	up	-1	0	1	down	4121.85	12.0091	4121.85	up	-1	0	1	down	-1	0	1	down	1	1
Rothindin	0	0		0.000138494	0.000138494	0.000138494		0.000138494	0.000822632	0.000139246	0.000138494		0.000579222			0.000289136			0.000138494		0.000141813		0.0001385	-1	0	1	down	55813.5	15.7683	55813.5	up	-1	0	1	down	-1	0	1	down	-1	0	1	down	-1	0	1	down	1	1
Obtusol	0	0		0.000138494	0.000138494				0.000138494	0.000138494				0.000138494	0.000138494	0.000138494	0.000138494	0.000138494	0.000138494	0.000138494				-1	0	1	down	34967.9	15.0937	34967.9	up	33621.2	15.0371	33621.2	up	-1	0	1	down	-1	0	1	down	-1	0	1	down	1	1
> limit Esi+12.928496	1.4257e-27	3.6116e-27		0.000138494	0.000138494			0.000138494	0.000138494	0.000138494			0.000138494		0.000138494	0.000138494		0.000138496	0.000139246			0.000138494	0.000138494	-1	0	1	down	10025.3	13.2914	10025.3	up	-1	0	1	down	-1	0	1	down	69254.6	16.0796	69254.6	up	59233.8	15.8541	59233.8	up	1	1
> limit Esi+11.666829	0.000620292	0.000705357					0.000138494					0.000138494				0.000138494			0.000138494		0.000138494		0.000138535	-125.328	-6.96956	125.328	down	-1.02912	-0.0414138	1.02912	down	2.06978	1.04948	2.06978	up	-125.328	-6.96956	125.328	down	-125.328	-6.96956	125.328	down	144.22	7.17213	144.22	up	6946	6972
(+/-)-6-Acetonyldihydrochelerythrine	4.79803e-14	8.36211e-14	0.000138494						0.000138497	0.000138515	0.000138494	0.000138494	0.000138494											-11230.6	-13.4551	11230.6	down	2.27069	1.18313	2.27069	up	1.23286	0.302013	1.23286	up	-1.66454	-0.735123	1.66454	down	2.99473	1.58243	2.99473	up	-11230.6	-13.4551	11230.6	down	32538	32163
C10 H23 N4 O	0.000528798	0.000602857	0.000138494						0.000138494	0.000138749	0.000138494	0.000138494	0.000138494											116.545	6.86474	116.545	up	-2.32435	-1.21683	2.32435	down	5.24862	2.39194	5.24862	up	-168.32	-7.39506	168.32	down	-168.32	-7.39506	168.32	down	-168.32	-7.39506	168.32	down	32503	1
C23 H29 N7 P3 S2	0	0		0.000141032				0.000138494	0.000140645					0.000138494	0.000138494	0.000552206	0.000138494			0.000138494				-1	0	1	down	27152.8	14.7288	27152.8	up	-1	0	1	down	-1	0	1	down	-1	0	1	down	40544.3	15.3072	40544.3	up	1	1
C5 H O21 P3 S	2.92418e-28	7.71497e-28		0.000138494	0.000138494	0.000138494	0.000138494				0.000141337	0.000138494			0.000138494	0.000138494		0.000138494	0.000138494			0.000138494	0.000579222	-1	0	1	down	10876.9	13.409	10876.9	up	25200.1	14.6211	25200.1	up	-1	0	1	down	-1	0	1	down	-1	0	1	down	1	1
C4 H12 N2 P S	1.75899e-21	3.86862e-21	0.000138494						0.000138494	0.000138494	0.000138494	0.000138494	0.000138494											-1	0	1	down	3855.55	11.9127	3855.55	up	20386	14.3153	20386	up	-1	0	1	down	-1	0	1	down	-1	0	1	down	1	1
C29 H34 N27 O3 P	0	0		0.000138494					0.000138494					0.000138494	0.000138785	0.000138494	0.000138494							-1	0	1	down	26367.5	14.6865	26367.5	up	-1	0	1	down	-1	0	1	down	-1	0	1	down	25828.5	14.6567	25828.5	up	1	1
C15 H19 N8 O2 P	0	0	0.000138494										0.000138497											-1	0	1	down	20407.4	14.3168	20407.4	up	-1	0	1	down	-1	0	1	down	-1	0	1	down	-1	0	1	down	1	1
> limit Esi+9.946	0	0	0.000138494					0.000192235	0.000140847	0.000138494			0.000875589				0.000138494			0.000138494		0.000138494	0.000138494	-1	0	1	down	19742.8	14.269	19742.8	up	-1	0	1	down	-1	0	1	down	-1	0	1	down	-1	0	1	down	1	1
C23 H19 N10 O3 P3	0	0		0.000138494				0.000138494	0.000138494				0.000139418	0.000138494	0.0001385	0.000147246	0.000138494			0.000138494		0.000138494	0.000138494	-1	0	1	down	10774.1	13.3953	10774.1	up	-1	0	1	down	-1	0	1	down	-1	0	1	down	-1	0	1	down	1	1
> limit Esi+10.45559	2.83961e-12	4.56732e-12	0.000138494	0.000138494			0.000138494			0.000138494	0.000138494		0.000138494	0.000149843	0.000138494		0.000138494		0.000138515		0.000138494		0.000138494	-1	0	1	down	4274.89	12.0617	4274.89	up	-1	0	1	down	258.564	8.01438	258.564	up	-1	0	1	down	17643.1	14.1068	17643.1	up	1	1
<none> Esi+1.526	0	0		0.000138494	0.000138494	0.000138494		0.000138494	0.000138494	0.000138494	0.000138494		0.000138494			0.000138494			0.000138749		0.000138494		0.000138494	-1	0	1	down	17336.2	14.0815	17336.2	up	-1	0	1	down	-1	0	1	down	-1	0	1	down	-1	0	1	down	1	1
C17 H26 N9 P3	0.000392155	0.000449765	0.000138494						0.000138494	0.000138494	0.000138494	0.000138494	0.000138494											-409.259	-8.67687	409.259	down	-4.84973	-2.27791	4.84973	down	-9.11869	-3.18883	9.11869	down	-409.259	-8.67687	409.259	down	22.8413	4.51358	22.8413	up	-409.259	-8.67687	409.259	down	7336	6290
1,7-Dimethylguanosine	1.11781e-07	1.46158e-07					0.000138494	0.000138494				0.000139384	0.000158854			0.000138494	0.000138494		0.000138494	0.000138494	0.000138494	0.000138494	0.000138497	-110.684	-6.79031	110.684	down	9.76963	3.2883	9.76963	up	-110.684	-6.79031	110.684	down	-110.684	-6.79031	110.684	down	167.494	7.38797	167.494	up	15.3064	3.93606	15.3064	up	1	10866
C28 H25 N4 P2	9.89065e-12	1.55708e-11	0.000138494	0.000138494	0.000138494	0.000138494	0.000138494	0.000138494			0.000138494	0.000138494			0.000138494	0.000138494		0.000138494	0.000138494			0.00024659	0.000875589	-1	0	1	down	54.1061	5.75772	54.1061	up	-1	0	1	down	-1	0	1	down	17280.3	14.0768	17280.3	up	16416	14.0028	16416	up	1	1
Tryptophyl-Tryptophan	6.22822e-18	1.24285e-17	0.000138494			0.000138494	0.000138494		0.000189841	0.000138869			0.000138494		0.000232166	0.000138494		0.000138494	0.000138494			0.000138494	0.000138494	10825.4	13.4021	10825.4	up	3032.22	11.5662	3032.22	up	-1	0	1	down	-1	0	1	down	-1	0	1	down	-1	0	1	down	1	1
C36 H61 N5 O3 S3	5.58691e-22	1.25564e-21	0.000138925			0.000138494	0.000139383		0.000138494	0.000138494			0.000138494		0.000138494	0.000138494		0.000138494	0.000138494			0.000138494	0.000138494	3.1422	1.65178	3.1422	up	5.02213	2.3283	5.02213	up	-3507.06	-11.776	3507.06	down	-3507.06	-11.776	3507.06	down	-3507.06	-11.776	3507.06	down	4.5811	2.19569	4.5811	up	15318	16049
C19 H20 P2	4.57216e-28	1.20154e-27	0.000138494	0.000138494	0.000143071			0.000138494	0.000138741	0.000138494	0.000138494	0.00014524			0.000255088	0.000138496	0.000138494			0.000138494		0.000138494	0.000138494	-5441.11	-12.4097	5441.11	down	1.99768	0.998323	1.99768	up	2.76988	1.46982	2.76988	up	-5441.11	-12.4097	5441.11	down	-5441.11	-12.4097	5441.11	down	-5441.11	-12.4097	5441.11	down	12788	16056
> limit Esi+13.878497	0	0	0.000138609			0.000138494	0.000138494		0.000138494	0.000138494			0.000138494		0.000177523	0.000138494		0.000139546	0.000138494			0.000138494	0.000158854	-1	0	1	down	10462.4	13.3529	10462.4	up	9718.24	13.2465	9718.24	up	-1	0	1	down	-1	0	1	down	-1	0	1	down	1	1
C7 H3 O8	0	0		0.000138494		0.000138494			0.000143227		0.000138494			0.000138494		0.000138494	0.000138494	0.000138494			0.000138494	0.000138494		-1	0	1	down	10748.7	13.3919	10748.7	up	-1	0	1	down	-1	0	1	down	-1	0	1	down	-1	0	1	down	1	1
C32 H27 N19 O4 P3	0	0		0.000138494	0.000138494				0.000140886	0.000138494					0.000138494	0.000138494	0.000138494	0.000138494	0.000138869	0.000138494				-1	0	1	down	9790.99	13.2572	9790.99	up	-1	0	1	down	-1	0	1	down	-1	0	1	down	-1	0	1	down	1	1
4'-Methyl-(-)-epigallocatechin 3-(4-methyl-gallate)	3.95379e-26	9.56215e-26	0.000138494						0.000138494	0.000169936	0.000138499	0.000138494	0.000138495											-1	0	1	down	3808.34	11.8949	3808.34	up	-1	0	1	down	-1	0	1	down	-1	0	1	down	12848.1	13.6493	12848.1	up	1	1
C27 H25 N9 O4 P2	1.40453e-07	1.82575e-07						0.000138494					0.000138494				0.000138494			0.000138494		0.000138494	0.000138494	-1	0	1	down	190.396	7.57286	190.396	up	86.4858	6.43439	86.4858	up	-1	0	1	down	10352.3	13.3377	10352.3	up	8289.44	13.0171	8289.44	up	1	1
> limit Esi+14.481002	0	0						0.000138494					0.000138494				0.000138494			0.000138494		0.000138494	0.000138494	-1	0	1	down	8628	13.0748	8628	up	-1	0	1	down	-1	0	1	down	-1	0	1	down	-1	0	1	down	1	1
2-Feruloyl-1-sinapoylgentiobiose	1.82821e-20	3.8618e-20	0.000138494	0.000138494	0.000138494						0.000138494	0.000138494	0.000138494		0.000138494	0.000517684	0.000138494	0.000143517	0.000138494	0.000138494				-1	0	1	down	1738.07	10.7633	1738.07	up	-1	0	1	down	-1	0	1	down	10854.6	13.406	10854.6	up	10369.1	13.34	10369.1	up	1	1
C8 H10 N3 O17 P2	0	0																						-1	0	1	down	7429.74	12.8591	7429.74	up	-1	0	1	down	-1	0	1	down	-1	0	1	down	-1	0	1	down	1	1
C16 H19 N12	6.14216e-17	1.1953e-16																						20.1087	4.32975	20.1087	up	21.827	4.44804	21.827	up	21.7543	4.44323	21.7543	up	-324.813	-8.34346	324.813	down	-324.813	-8.34346	324.813	down	-324.813	-8.34346	324.813	down	5726	5166
Leonuridine	0	0	0.000138494				0.000138494		0.000138494	0.000138494	0.000138494		0.000138494			0.000138494			0.000138494		0.000138494		0.000138494	-1	0	1	down	6714.42	12.713	6714.42	up	-1	0	1	down	-1	0	1	down	-1	0	1	down	-1	0	1	down	1	1
C20 H20 N O5 P3	1.5498e-06	1.93363e-06				0.000138494					0.000138494				0.000138496			0.000138494			0.000138495	0.000138494		-1	0	1	down	164.127	7.35867	164.127	up	-1	0	1	down	37.6122	5.23313	37.6122	up	-1	0	1	down	8551.81	13.062	8551.81	up	1	1
C17 H16 N4 O9 P3	0	0		0.000138494	0.000138494			0.000138494	0.000139284	0.000138532			0.000138494		0.000187566	0.000138494		0.000138494	0.000138494			0.000138494	0.000138494	-1	0	1	down	9059.71	13.1452	9059.71	up	-1	0	1	down	-1	0	1	down	-1	0	1	down	-1	0	1	down	1	1
C18 H22 N8 O P3	6.2956e-06	7.69655e-06				0.000138494					0.000138494				0.000138494			0.000138494			0.000138494	0.000138494		-4.18174	-2.0641	4.18174	down	4.28578	2.09956	4.28578	up	-4.18174	-2.0641	4.18174	down	-4.18174	-2.0641	4.18174	down	3955.58	11.9497	3955.58	up	-4.18174	-2.0641	4.18174	down	1	1
C40 H75 N6 O2 P	0	0		0.000138494		0.000138494		0.000138494	0.000289136		0.000156129		0.000138494	0.000138498		0.000138494		0.000138494		0.000138494	0.000138494		0.000138494	-1	0	1	down	-1	0	1	down	1.68362e+06	20.6831	1.68362e+06	up	-1	0	1	down	-1	0	1	down	-1	0	1	down	1	1
C31 H63 N8 O6	8.17968e-38	2.38947e-37	0.000138494				0.000138494		0.000163631	0.000138494	0.000138494		0.000138494			0.000138494			0.000169936		0.000138494		0.000138494	-1	0	1	down	-1	0	1	down	30847.5	14.9129	30847.5	up	-1	0	1	down	-1	0	1	down	-1	0	1	down	1	1
PC(18:2(9Z,12Z)/20:0)	0	0		0.000138494		0.000138494					0.000138494			0.000138494			0.000138494	0.000138494			0.00018278	0.000138494		-1	0	1	down	-1	0	1	down	477799	18.866	477799	up	-1	0	1	down	-1	0	1	down	393500	18.586	393500	up	1	1
C25 H51 N8 O3 Esi+21.128002	0	0	0.000138494				0.000138494		0.000138494	0.000138494	0.000138494		0.000138494			0.000138494			0.000138494		0.000138494		0.000138494	-1	0	1	down	-1	0	1	down	72816.2	16.152	72816.2	up	-1	0	1	down	-1	0	1	down	-1	0	1	down	1	1
PC(18:2(9Z,12Z)/20:0) Esi+29.688164	0	0		0.000138494	0.000138494				0.000138494	0.000138494					0.000138494	0.00014105	0.000138494	0.000138494	0.000138532	0.000138494				434610	18.7294	434610	up	-1	0	1	down	545872	19.0582	545872	up	-1	0	1	down	381862	18.5427	381862	up	-1	0	1	down	1	1
Aspulvinone H	0	0				0.000138494	0.000138494				0.000138494	0.000138494			0.000138494	0.000703029		0.000138494	0.000138494			0.000138494	0.000511114	-1	0	1	down	-1	0	1	down	69707.2	16.089	69707.2	up	-1	0	1	down	-1	0	1	down	-1	0	1	down	1	1
C28 H21 N22 O4 P	0	0	0.000138494			0.000138494	0.000138494		0.000138494	0.000138494			0.000138494		0.000138494	0.000138494		0.000138494	0.000138494			0.000138494	0.000138697	-1	0	1	down	-1	0	1	down	254790	17.959	254790	up	-1	0	1	down	509318	18.9582	509318	up	-1	0	1	down	1	1
PC(20:4(8Z,11Z,14Z,17Z)/20:2(11Z,14Z))	0	0	0.000138494			0.000138494	0.000138494		0.000138494	0.000138725			0.000138494		0.000139546	0.000138494		0.000138494	0.000138494			0.000138494	0.000138494	-1	0	1	down	-1	0	1	down	135875	17.0519	135875	up	-1	0	1	down	-1	0	1	down	-1	0	1	down	1	1
Elaidic carnitine Esi+20.16543	7.35567e-08	9.66518e-08						0.000138494					0.000138494				0.000138494			0.000138494		0.000138494	0.000138494	-1	0	1	down	-1	0	1	down	93.5675	6.54794	93.5675	up	-1	0	1	down	841967	19.6834	841967	up	-1	0	1	down	1	1
PS(18:0/18:0)	0	0	0.000138494				0.000138494	0.000138494	0.000138497	0.000138494	0.000146832					0.000428722	0.000138494		0.000138494	0.000138494	0.000156064	0.000138494		-1	0	1	down	-1	0	1	down	137474	17.0688	137474	up	-1	0	1	down	-1	0	1	down	-1	0	1	down	1	1
LysoPE(0:0/22:5(4Z,7Z,10Z,13Z,16Z)) Esi+19.162998	0	0	0.000138494				0.000138494		0.000147246	0.000138494	0.000138494		0.000138494			0.000138494			0.000138494		0.000138494		0.000138494	-1	0	1	down	-1	0	1	down	490206	18.903	490206	up	-1	0	1	down	-1	0	1	down	-1	0	1	down	1	1
C51 H67 O13	0	0	0.000138494						0.000138494	0.000138494	0.000138494	0.000138494	0.000138494		0.000138494									-1	0	1	down	-1	0	1	down	34933.9	15.0923	34933.9	up	-1	0	1	down	-1	0	1	down	-1	0	1	down	1	1
C7 H13 N3 O3 P	0	0	0.000138494			0.000138494			0.000138494	0.000138494		0.000138494	0.000138494		0.000138494			0.000138494			0.000139284	0.000138494		-1	0	1	down	-1	0	1	down	138226	17.0767	138226	up	-1	0	1	down	-1	0	1	down	-1	0	1	down	1	1
C24 H54 N13 P Esi+21.072002	1.15e-43	3.59e-43	0.000138494	0.000138494	0.000138494	0.000138494	0.000138571	0.000138494	0.000138494					0.000138494	0.000143517	0.000138494	0.000138494							-1	0	1	down	-1	0	1	down	55242.5	15.7535	55242.5	up	-1	0	1	down	-1	0	1	down	-1	0	1	down	1	1
C19 H43 N7 O2	6.5051e-15	1.18315e-14					0.000138494					0.000138494				0.000138494			0.000138494		0.000138494		0.000138539	-1	0	1	down	-1	0	1	down	9066.86	13.1464	9066.86	up	-1	0	1	down	-1	0	1	down	195374	17.5759	195374	up	1	1
C30 H34 N20 P2	0	0	0.000138494			0.000138494	0.000138494		0.000138494	0.000138494			0.000138494		0.000138494	0.000138494		0.000138494	0.000138494			0.000138494	0.000141444	-1	0	1	down	-1	0	1	down	117591	16.8434	117591	up	-1	0	1	down	-1	0	1	down	-1	0	1	down	1	1
Phosphocholine Esi+1.349	0	0	0.000138494	0.000138494		0.000138494	0.000138494		0.000138496	0.000138494	0.000138494	0.000138494	0.000138494									0.000138494		-1	0	1	down	-1	0	1	down	76218.5	16.2179	76218.5	up	-1	0	1	down	-1	0	1	down	-1	0	1	down	1	1
C24 H36 N8 O2 P	0	0	0.00014588		0.000138494	0.000138526	0.000138494		0.000148403				0.000138494	0.000138494	0.000138494	0.000138494				0.000138494		0.000138494	0.000138494	-1	0	1	down	-1	0	1	down	46795.1	15.5141	46795.1	up	-1	0	1	down	-1	0	1	down	-1	0	1	down	1	1
C25 H51 N8 O2	0	0	0.000138494				0.000138494	0.000138494	0.000138494	0.000138494	0.000138494					0.000138494	0.000138494		0.000138494	0.000138494	0.000141337	0.000138494		-1	0	1	down	-1	0	1	down	59304.2	15.8558	59304.2	up	-1	0	1	down	-1	0	1	down	-1	0	1	down	1	1
C10 H8 N5 O6 P2	0	0	0.000138494			0.000138494	0.000138494		0.000138494	0.000138494	0.000142818	0.000138494	0.000138494					0.000138494				0.000138494	0.000138494	-1	0	1	down	-1	0	1	down	62638.5	15.9348	62638.5	up	-1	0	1	down	-1	0	1	down	-1	0	1	down	1	1
C4 H8 Cl N3	0	0	0.000148263				0.000138494	0.000138494	0.000138494	0.00013853	0.000138957					0.000138498	0.000138494		0.000138494	0.000138494	0.000138494	0.000138494		-1	0	1	down	-1	0	1	down	55848.8	15.7692	55848.8	up	-1	0	1	down	-1	0	1	down	-1	0	1	down	1	1
C39 H35 O2	5.84412e-12	9.26592e-12	0.000138494	0.000268405			0.00014588			0.000138494	0.000138494		0.000157417	0.000138494	0.000138494		0.000138494		0.000138494		0.000138494		0.000138494	-1	0	1	down	-1	0	1	down	32.8056	5.03587	32.8056	up	-1	0	1	down	47832.3	15.5457	47832.3	up	37515.1	15.1952	37515.1	up	1	1
Lirioresinol A Esi+16.379	0	0		0.000138494					0.000517684					0.000138494	0.000138494	0.000138494	0.000138494							-1	0	1	down	-1	0	1	down	32082.4	14.9695	32082.4	up	-1	0	1	down	-1	0	1	down	-1	0	1	down	1	1
Urate D-ribonucleotide	0	0	0.000138494			0.000138494	0.000138494	0.000138494	0.000138494	0.000138494					0.000138494	0.000138494	0.000138494	0.000138494	0.000138494	0.000138494				146922	17.1647	146922	up	-1	0	1	down	64234.2	15.9711	64234.2	up	-1	0	1	down	-1	0	1	down	-1	0	1	down	1	1
C8 H14 N2 O3 P2	6.42841e-25	1.51624e-24	0.000138494			0.000138501	0.000138494		0.000138494	0.000138494			0.000138494		0.000138494	0.00013931		0.000843335	0.000138494			0.000138494	0.000138494	-1	0	1	down	-1	0	1	down	7960.36	12.9586	7960.36	up	-1	0	1	down	28674.3	14.8075	28674.3	up	-1	0	1	down	1	1
C28 H24 N13 O3 P3	0	0					0.000138494					0.000138494				0.000138494			0.00013853		0.000138494		0.000138494	-1	0	1	down	-1	0	1	down	48381.8	15.5622	48381.8	up	-1	0	1	down	-1	0	1	down	-1	0	1	down	1	1
Glaucamine	0	0							0.000138494	0.000138494					0.000138494	0.000138494		0.000138494	0.000138494			0.000138494		-1	0	1	down	-1	0	1	down	21735.4	14.4078	21735.4	up	-1	0	1	down	-1	0	1	down	-1	0	1	down	1	1
C27 H50 N8 O2 P	0	0	0.000138494						0.000138494	0.000138494	0.000138494	0.000138494	0.000138494											-1	0	1	down	-1	0	1	down	43498.1	15.4087	43498.1	up	-1	0	1	down	-1	0	1	down	-1	0	1	down	1	1
Castaneiolide Esi+17.027002	0	0								0.000138508	0.000138494	0.000138494												-1	0	1	down	-1	0	1	down	115165	16.8133	115165	up	-1	0	1	down	-1	0	1	down	-1	0	1	down	1	1
C15 H31 N2 P	0	0		0.000138494	0.000138494			0.000138494	0.000138494	0.000138494					0.000138494	0.000138494		0.000138494	0.000138494					-1	0	1	down	-1	0	1	down	15484	13.9185	15484	up	-1	0	1	down	-1	0	1	down	-1	0	1	down	1	1
C27 H49 N10 O2 P2	0	0	0.000138494				0.000138494	0.000138494	0.000138494	0.000138494	0.000138494					0.000151282	0.000138494		0.000138494	0.000138494	0.000138494	0.000138526		-1	0	1	down	-1	0	1	down	16607.1	14.0195	16607.1	up	-1	0	1	down	-1	0	1	down	-1	0	1	down	1	1
Menthol propylene glycol carbonate Esi+20.522999	0	0	0.000138495				0.000138494		0.00014105	0.0001385	0.000138494		0.000138494			0.000138494			0.000138494		0.000138494		0.000138745	-1	0	1	down	-1	0	1	down	10903	13.4124	10903	up	-1	0	1	down	-1	0	1	down	-1	0	1	down	1	1
> limit Esi+11.661238	3.19239e-08	4.29264e-08			0.000138494					0.000138494				0.000138494				0.000138501	0.000138494	0.000138494				-1	0	1	down	117.955	6.88209	117.955	up	475.948	8.89466	475.948	up	-1	0	1	down	16779.6	14.0344	16779.6	up	13875.8	13.7603	13875.8	up	1	1
C36 H3 N2 O P2	0	0	0.000138515				0.000138494		0.000138507	0.000138494	0.000138494		0.000138494			0.000138494			0.000138508		0.000150173		0.000138494	-1	0	1	down	-1	0	1	down	13668.9	13.7386	13668.9	up	-1	0	1	down	-1	0	1	down	-1	0	1	down	1	1
C36 H62 N5 O6 P2 S	0	0	0.000146923			0.000138494	0.000138494		0.000703029	0.000138494			0.000138494		0.000138494	0.000138494		0.000138494	0.000138494			0.000138494	0.000844784	-1	0	1	down	-1	0	1	down	12248.9	13.5804	12248.9	up	-1	0	1	down	-1	0	1	down	11883.7	13.5367	11883.7	up	1	1
C26 H12 N4 O2	0	0	0.000138494			0.000138494	0.000138494		0.000138494	0.000138494			0.000138494		0.000138494	0.000155443		0.000138494	0.000138494			0.000138494	0.000138494	-1	0	1	down	-1	0	1	down	11082.4	13.436	11082.4	up	-1	0	1	down	11636.5	13.5064	11636.5	up	9829.11	13.2628	9829.11	up	1	1
C16 H44 N13 O17 P2	0	0	0.000138494			0.000138494	0.000138495		0.000138494	0.000138494			0.000138494		0.000138494	0.000194628		0.000138494	0.000138494			0.000138494	0.000138494	-1	0	1	down	-1	0	1	down	10115.5	13.3043	10115.5	up	-1	0	1	down	31540.7	14.9449	31540.7	up	-1	0	1	down	1	1
C15 H19 N2 O2	9.97682e-28	2.55154e-27	0.000893404			0.000138494	0.000138515		0.000428722	0.000138494			0.000138494		0.000138494	0.000138494		0.000138494	0.000138494			0.000138494	0.000138494	-1	0	1	down	-1	0	1	down	3140.01	11.6166	3140.01	up	-1	0	1	down	13644.7	13.7361	13644.7	up	12659.3	13.6279	12659.3	up	1	1
C7 H10 N O18 P2	2.24197e-27	5.61544e-27		0.000138494	0.000138494	0.000168748	0.000146923																	-1	0	1	down	-1	0	1	down	3138.27	11.6158	3138.27	up	-1	0	1	down	10427.1	13.3481	10427.1	up	8432.73	13.0418	8432.73	up	1	1
C11 H22 N O24 P3 S2	2.64354e-11	4.1132e-11	0.000146305	0.000138494	0.000138494	0.000138494	0.000138494	0.000138494																-1	0	1	down	-1	0	1	down	161837	17.3042	161837	up	16320.1	13.9944	16320.1	up	-1	0	1	down	3.98782e+06	21.9272	3.98782e+06	up	1	1
C49 H91 N5 P S	0	0		0.000138831		0.00019253			0.000138494		0.000139697			0.000138494		0.000138494	0.000138494	0.000138494			0.000138499	0.000138494		-1	0	1	down	-1	0	1	down	-1	0	1	down	-1	0	1	down	-1	0	1	down	1.22134e+06	20.22	1.22134e+06	up	1	1
LysoPE(0:0/20:4(5Z,8Z,11Z,14Z)) Esi+19.038	0	0	0.000138494			0.000138494	0.000893404		0.000138494	0.000138494	0.000138494	0.000138494	0.000138494		0.000138494			0.000138494				0.000138494		-1	0	1	down	-1	0	1	down	-1	0	1	down	-1	0	1	down	-1	0	1	down	873592	19.7366	873592	up	1	1
<none> Esi+10.727476	7.843e-10	1.15186e-09	0.000138494	0.000138494		0.000138494	0.000138494	0.000138494		0.000138494				0.000138494				0.00019253	0.000138494	0.000138494				-1	0	1	down	-1	0	1	down	22877.4	14.4816	22877.4	up	7130.38	12.7998	7130.38	up	-1	0	1	down	1.16889e+06	20.1567	1.16889e+06	up	1	1
5-Hydroxy-4-methoxy-6-canthinone 3-N-oxide	0	0		0.000138494	0.000138494				0.000138494	0.000138512					0.000138526	0.000138494	0.000138494	0.000138494	0.000138494	0.000138494				-1	0	1	down	-1	0	1	down	-1	0	1	down	-1	0	1	down	1.0947e+06	20.0621	1.0947e+06	up	1125637	20.1023	1125637	up	1	1
<none> Esi+10.744332	8.64442e-13	1.42649e-12	0.000138505		0.000149843	0.000138494	0.000138494	0.000138494	0.000138494					0.000138494	0.000138494	0.000138494	0.000138494							-1	0	1	down	-1	0	1	down	6174.11	12.592	6174.11	up	-1	0	1	down	-1	0	1	down	791138	19.5936	791138	up	1	1
Glutathione, oxidized	0	0	0.000138494				0.000138494		0.000138494	0.000138494	0.000138494		0.000138494			0.000138494			0.000138494		0.000138494		0.000138494	-1	0	1	down	-1	0	1	down	-1	0	1	down	-1	0	1	down	-1	0	1	down	793407	19.5977	793407	up	1	1
LysoPC(18:1(11Z)) Esi+19.933	0	0	0.000138494						0.00013931	0.000138494	0.000138494	0.000138494	0.000138494											-1	0	1	down	-1	0	1	down	-1	0	1	down	-1	0	1	down	-1	0	1	down	405843	18.6306	405843	up	1	1
> limit Esi+10.807	0	0		0.000138494	0.000138494				0.000138494						0.000138494	0.000138494		0.000138494						-1	0	1	down	-1	0	1	down	-1	0	1	down	-1	0	1	down	-1	0	1	down	391345	18.5781	391345	up	1	1
LysoPC(20:4(5Z,8Z,11Z,14Z)) Esi+19.168	0	0				0.000138494																		-1	0	1	down	-1	0	1	down	-1	0	1	down	-1	0	1	down	-1	0	1	down	211712	17.6917	211712	up	1	1
LysoPC(18:1(11Z)) Esi+19.907	0	0	0.000138554	0.000138494	0.000138494	0.000138494	0.000138494						0.000138494			0.000138494						0.000138494	0.000138494	-1	0	1	down	-1	0	1	down	-1	0	1	down	-1	0	1	down	-1	0	1	down	345663	18.399	345663	up	1	1
2-(4-Allyl-2,6-dimethoxyphenoxy)-1-(4-hydroxy-3,5-dimethoxyphenyl)-1-propanol Esi+17.606142	5.6e-44	1.75e-43	0.000138494			0.000138494	0.000511114	0.000138494	0.000138494						0.000138501	0.000138494	0.000138494			0.000138494				111465	16.7662	111465	up	-1	0	1	down	-1	0	1	down	-1	0	1	down	-1	0	1	down	344616	18.3946	344616	up	1	1
Isorenieratene/ (Leprotene)	6.50249e-20	1.3585e-19	0.000138494	0.000138494		0.000138494	0.000138697		0.000138494	0.000138494	0.000138494		0.000138494			0.000138494	0.000138494		0.000138512		0.000138494	0.000138494	0.000157417	-1	0	1	down	-1	0	1	down	-1	0	1	down	-1	0	1	down	130636	16.9952	130636	up	7538.1	12.88	7538.1	up	1	1
> limit Esi+10.723572	3.63174e-19	7.45904e-19		0.000138494					0.000151282					0.000138494	0.000138494	0.000138494	0.000138494							-1	0	1	down	-1	0	1	down	9630.01	13.2333	9630.01	up	-1	0	1	down	-1	0	1	down	137771	17.0719	137771	up	1	1
C11 H19 N5 O9 S2	0	0																						-1	0	1	down	-1	0	1	down	-1	0	1	down	-1	0	1	down	-1	0	1	down	75254.8	16.1995	75254.8	up	1	1
C25 H38 N11 O18	0	0		0.000138494	0.000138494			0.000138494	0.000138494	0.000138494			0.000138494	0.000138494	0.000138494	0.000138494		0.000138494	0.000138494	0.000138494		0.000165575	0.000138494	-1	0	1	down	-1	0	1	down	-1	0	1	down	-1	0	1	down	-1	0	1	down	100321	16.6143	100321	up	1	1
> limit Esi+11.05	0	0							0.000138494	0.000284456			0.000138494		0.000138494	0.000138494		0.000138494	0.000138494			0.000138494	0.000138494	-1	0	1	down	-1	0	1	down	-1	0	1	down	-1	0	1	down	-1	0	1	down	63765.4	15.9605	63765.4	up	1	1
Avenestergenin A1	3.22185e-08	4.32714e-08		0.000138494				0.000138494		0.000138494	0.000138494			0.000138494	0.000138494				0.000138494	0.000138494	0.000138494	0.000138494		-1	0	1	down	36.0861	5.17337	36.0861	up	-1	0	1	down	-1	0	1	down	-1	0	1	down	25007.8	14.6101	25007.8	up	1	1
Bilobetin Esi+1.2045715	0	0		0.000138494	0.000138494	0.000138494		0.000138494	0.000138494	0.000138494	0.000138494		0.000138494			0.000138494			0.000138494		0.000138494		0.000138494	-1	0	1	down	-1	0	1	down	-1	0	1	down	-1	0	1	down	44315.8	15.4355	44315.8	up	46752.9	15.5128	46752.9	up	1	1
12-Hydroxynevirapine	0	0		0.000138494	0.000138494	0.000138494	0.000524891				0.000138494	0.000138494			0.000138494	0.000138494		0.000138494	0.000284456			0.000138494	0.000138494	-1	0	1	down	-1	0	1	down	-1	0	1	down	-1	0	1	down	-1	0	1	down	27888.8	14.7674	27888.8	up	1	1
> limit Esi+10.718111	3.03011e-09	4.3218e-09			0.000138494	0.000138494				0.000138494	0.000218298			0.000138494	0.000138494				0.000138494	0.000138494	0.000156129	0.000138494		-1	0	1	down	-1	0	1	down	71.7419	6.16474	71.7419	up	-1	0	1	down	-1	0	1	down	31687.7	14.9516	31687.7	up	1	1
> limit Esi+10.465	0	0	0.000138494	0.000138494	0.000138494		0.000138494		0.000155443	0.000138494	0.000138872		0.000138494			0.000138496			0.000138514		0.000138494		0.000138494	-1	0	1	down	-1	0	1	down	-1	0	1	down	-1	0	1	down	-1	0	1	down	46164.7	15.4945	46164.7	up	1	1
C16 H23 N5 O2	0	0	0.000138494			0.000138494			0.000138494	0.000138494		0.000138494	0.000138494		0.000165575			0.000138494			0.000138494	0.000138494		-1	0	1	down	-1	0	1	down	-1	0	1	down	-1	0	1	down	26525.7	14.6951	26525.7	up	34894.6	15.0907	34894.6	up	1	1
C16 H5 N3 O8 P	0	0	0.000566615			0.000420231	0.000141444		0.000138494	0.000138494			0.000138494		0.000138494	0.000146162		0.000138494	0.000138494			0.000138494	0.000138494	-1	0	1	down	-1	0	1	down	-1	0	1	down	-1	0	1	down	-1	0	1	down	33683.5	15.0398	33683.5	up	1	1
> limit Esi+11.396714	0	0	0.000138494						0.000138494	0.000138494	0.000140371	0.000138494	0.000138494											-1	0	1	down	-1	0	1	down	-1	0	1	down	-1	0	1	down	33394.8	15.0273	33394.8	up	26060.9	14.6696	26060.9	up	1	1
C18 H25 N2 O3	1.49942e-09	2.16871e-09												0.000138494	0.000138494	0.000287126	0.000138494							-1	0	1	down	-1	0	1	down	-1	0	1	down	27.4015	4.77619	27.4015	up	-1	0	1	down	31734.5	14.9538	31734.5	up	1	1
> limit Esi+12.939	0	0																						-1	0	1	down	-1	0	1	down	-1	0	1	down	-1	0	1	down	-1	0	1	down	26381.8	14.6873	26381.8	up	1	1
LY171883	2.43873e-05	2.92517e-05				0.000138494					0.000138494				0.000138494			0.000138494			0.000138494	0.000138494		-30.8247	-4.94601	30.8247	down	-30.8247	-4.94601	30.8247	down	1.98568	0.989633	1.98568	up	-30.8247	-4.94601	30.8247	down	-30.8247	-4.94601	30.8247	down	769.092	9.58701	769.092	up	31384	43944
LY171883 Esi+18.022999	5.79968e-06	7.09676e-06				0.000138494					0.000138494				0.000138494			0.000138494			0.000138494	0.000138494		-1	0	1	down	124.609	6.96127	124.609	up	-1	0	1	down	26.4654	4.72603	26.4654	up	-1	0	1	down	25541.3	14.6405	25541.3	up	1	1
> limit Esi+12.152	0	0	0.000157887				0.000138494		0.000138494	0.00013851	0.000138494		0.000138494			0.000138494			0.000138494		0.000138494		0.000519973	-1	0	1	down	-1	0	1	down	-1	0	1	down	-1	0	1	down	-1	0	1	down	22960.2	14.4869	22960.2	up	1	1
C23 H14 N10 O13	0	0	0.000138494						0.000138494	0.000138494	0.000138494	0.000138494	0.000138494											59075.7	15.8503	59075.7	up	-1	0	1	down	-1	0	1	down	-1	0	1	down	-1	0	1	down	33003.3	15.0103	33003.3	up	1	1
Hydroxypropyl methyl cellulose	0	0	0.000138494						0.000138494	0.000138494	0.000138494	0.000138494	0.000833709											-1	0	1	down	-1	0	1	down	-1	0	1	down	-1	0	1	down	-1	0	1	down	26721.5	14.7057	26721.5	up	1	1
3b-Hydroxy-5-cholenoic acid Esi+18.925	0	0	0.000140119						0.000144166	0.000138494	0.000138494	0.000138494	0.000138494											-1	0	1	down	-1	0	1	down	-1	0	1	down	-1	0	1	down	-1	0	1	down	14135.8	13.7871	14135.8	up	1	1
C10 H5 O19 P3	0	0	0.000138495		0.000138494	0.000138494	0.000138494	0.000138494	0.000138494					0.000138494	0.000138494	0.000244519	0.000138494							-1	0	1	down	-1	0	1	down	-1	0	1	down	-1	0	1	down	25220.7	14.6223	25220.7	up	23802.2	14.5388	23802.2	up	1	1
N1-Acetylspermine	0	0	0.000138506																					-1	0	1	down	-1	0	1	down	-1	0	1	down	-1	0	1	down	27512.8	14.7478	27512.8	up	23728	14.5343	23728	up	1	1
> limit Esi+11.712857	8.71071e-19	1.76461e-18																						-1	0	1	down	3519.36	11.7811	3519.36	up	-1	0	1	down	-1	0	1	down	-1	0	1	down	23698.1	14.5325	23698.1	up	1	1
<none> Esi+10.678	0	0				0.000138494	0.000138587											0.000138494	0.000138494					-1	0	1	down	-1	0	1	down	-1	0	1	down	-1	0	1	down	-1	0	1	down	19326.8	14.2383	19326.8	up	1	1
C17 H39 N7 O2	0	0																						-1	0	1	down	-1	0	1	down	-1	0	1	down	-1	0	1	down	-1	0	1	down	22213	14.4391	22213	up	1	1
11-Ketoetiocholanolone	0	0	0.000138494		0.000138494		0.000138535		0.000138496		0.000138626		0.000138513	0.000138494		0.000138721		0.000138501		0.000138494	0.000138494		0.000138494	-1	0	1	down	-1	0	1	down	-1	0	1	down	-1	0	1	down	-1	0	1	down	16873.9	14.0425	16873.9	up	1	1
D-Erythroascorbic acid 1'-a-D-glucoside	0	0		0.000138494	0.000138494			0.000138494	0.000138494	0.000138494			0.000138494		0.000138494	0.000157032		0.000138494	0.000138494			0.000138494	0.000138494	-1	0	1	down	-1	0	1	down	-1	0	1	down	-1	0	1	down	-1	0	1	down	18362.4	14.1645	18362.4	up	1	1
C40 H63 N6 S	1.04001e-08	1.44175e-08			0.000138494	0.000138494		0.000138494			0.000138494			0.000138494	0.000138494		0.000138494				0.000138494			-1	0	1	down	-1	0	1	down	-1	0	1	down	30.507	4.93107	30.507	up	-1	0	1	down	19769.5	14.271	19769.5	up	1	1
C45 H44 O3 P	0	0		0.000138494			0.000138494		0.000138494			0.000138494		0.000138494	0.000138494	0.000139078	0.000138494		0.000138494		0.000138494		0.000138494	-1	0	1	down	-1	0	1	down	-1	0	1	down	-1	0	1	down	44187.5	15.4314	44187.5	up	22578.6	14.4627	22578.6	up	1	1
Methymycin Esi+11.14	0	0	0.000138494						0.000244519	0.000138494	0.000139799	0.000138494	0.000138494											-1	0	1	down	-1	0	1	down	-1	0	1	down	-1	0	1	down	-1	0	1	down	15106.7	13.8829	15106.7	up	1	1
> limit Esi+13.302	0	0	0.000138494						0.000138494	0.000138494	0.000138494	0.000138494	0.000138494											-1	0	1	down	-1	0	1	down	-1	0	1	down	-1	0	1	down	-1	0	1	down	15674.3	13.9361	15674.3	up	1	1
C6 H14 N3 O	0	0		0.000138494	0.000138494	0.000322842		0.000138494	0.000157032	0.000138494	0.000138494		0.000140119			0.000849012			0.000138494		0.000142818		0.000138494	-1	0	1	down	-1	0	1	down	-1	0	1	down	-1	0	1	down	-1	0	1	down	16502.1	14.0104	16502.1	up	1	1
Simulanoquinoline	1.32267e-15	2.47305e-15					0.000409218					0.000138494				0.000138494			0.000138494		0.000138957		0.000138494	-3806.72	-11.8943	3806.72	down	-3806.72	-11.8943	3806.72	down	-3806.72	-11.8943	3806.72	down	-4.47276	-2.16117	4.47276	down	3.9412	1.97863	3.9412	up	4.70329	2.23367	4.70329	up	7802	8207
C25 H53 N11 O2	0	0		0.000138494	0.000138494	0.000138494			0.000139078	0.000138516	0.000138494					0.000138611	0.000138494		0.000138494	0.000138494	0.000138494	0.000138494		-1	0	1	down	-1	0	1	down	-1	0	1	down	-1	0	1	down	-1	0	1	down	33116.7	15.0153	33116.7	up	1	1
C34 H37 N11 O3 P2	3.04752e-06	3.77056e-06				0.00016902					0.000138494				0.000138494			0.000138494			0.000138494	0.000138494		-1	0	1	down	57.5068	5.84566	57.5068	up	-1	0	1	down	4.52468	2.17782	4.52468	up	-1	0	1	down	14621.7	13.8358	14621.7	up	1	1
2,2-Bis(4-hydroxyphenyl)-propanoic acid	1.62646e-05	1.97034e-05													0.000138494							0.000138501		-1	0	1	down	49.5204	5.62995	49.5204	up	-1	0	1	down	22.0972	4.46579	22.0972	up	-1	0	1	down	14017.6	13.775	14017.6	up	1	1
Quinapril	0	0	0.000138494				0.000138494		0.000138494	0.000138494	0.000138494		0.000138495			0.000138513			0.000138538		0.000138494		0.000138494	-1	0	1	down	-1	0	1	down	-1	0	1	down	-1	0	1	down	-1	0	1	down	11849.2	13.5325	11849.2	up	1	1
(±)-3-Octyl acetate	1.53028e-07	1.98343e-07						0.000138494					0.000138506				0.000138494			0.000138494		0.000138494	0.000138494	-95.7302	-6.5809	95.7302	down	-95.7302	-6.5809	95.7302	down	-1.16273	-0.217519	1.16273	down	-95.7302	-6.5809	95.7302	down	141.821	7.14793	141.821	up	148.532	7.21463	148.532	up	12416	13056
C8 H4 N4 O16 P2	4.20708e-26	1.0138e-25																				0.000138494		-1	0	1	down	-1	0	1	down	-1	0	1	down	4221.13	12.0434	4221.13	up	-1	0	1	down	14298.7	13.8036	14298.7	up	1	1
C15 H41 N12 O16 P2	0	0		0.000138494	0.000138494			0.000138494	0.000138494						0.000138494	0.000138494								-1	0	1	down	-1	0	1	down	-1	0	1	down	-1	0	1	down	-1	0	1	down	12172.3	13.5713	12172.3	up	1	1
1-(2-Carboxyphenylamino)-1-deoxy-D-ribulose 5-phosphate	2.3239e-09	3.33951e-09			0.000138494					0.000138494				0.000138494				0.000138494	0.000138494	0.000138494				-1	0	1	down	18.7411	4.22813	18.7411	up	-1	0	1	down	-1	0	1	down	-1	0	1	down	8296.91	13.0184	8296.91	up	1	1
Mulberrofuran Q	4.21041e-15	7.72102e-15	0.000138494	0.00013883	0.000138494	0.000138494						0.000138494	0.000138494			0.000138494	0.000400269		0.000138494	0.000138494	0.000138494	0.000138494		-1	0	1	down	-1	0	1	down	-1	0	1	down	1034.11	10.0142	1034.11	up	-1	0	1	down	14285.6	13.8023	14285.6	up	1	1
<none> Esi+11.14	0	0																						-1	0	1	down	-1	0	1	down	-1	0	1	down	-1	0	1	down	-1	0	1	down	10856.2	13.4062	10856.2	up	1	1
C7 H14 N3	0	0	0.000138494			0.000138495	0.000138494	0.000138494	0.000138513	0.000140119					0.000138501	0.000138494	0.000138494	0.000138494	0.000138494	0.000138494				-1	0	1	down	-1	0	1	down	-1	0	1	down	-1	0	1	down	-1	0	1	down	11070.8	13.4345	11070.8	up	1	1
2-Ethyl-4-methylthiazole	0	0		0.000142628	0.000138494			0.000138494	0.000138494	0.000138495			0.000138494		0.000138494	0.000138697		0.000138496	0.000138494			0.000138494	0.000138494	-1	0	1	down	-1	0	1	down	-1	0	1	down	-1	0	1	down	-1	0	1	down	12325	13.5893	12325	up	1	1
Penciclovir	0	0	0.000138494	0.000261231	0.000138494	0.000138494	0.000138494	0.000138494	0.000138495					0.000138494	0.000138494	0.000138512	0.000138494							9241.9	13.174	9241.9	up	-1	0	1	down	-1	0	1	down	-1	0	1	down	-1	0	1	down	10644.2	13.3778	10644.2	up	1	1
C18 H12 N9 O18 P3	0	0		0.000138513	0.000138494			0.000400269	0.000138494	0.000138506			0.000138494		0.000138494	0.000138494		0.000138494	0.000138587			0.000138496	0.000138494	-1	0	1	down	-1	0	1	down	-1	0	1	down	-1	0	1	down	-1	0	1	down	9972.27	13.2837	9972.27	up	1	1
1-Hydroxypyrene-7,8-oxide	1.44944e-07	1.88229e-07						0.000138494					0.000138494				0.000138494			0.000138494		0.000138494	0.000138494	-78.2294	-6.28964	78.2294	down	-78.2294	-6.28964	78.2294	down	-38.3704	-5.26192	38.3704	down	-78.2294	-6.28964	78.2294	down	123.806	6.95194	123.806	up	11.5175	3.52575	11.5175	up	5986	5136
C8 H20 N3 O2	0	0	0.000664896						0.000138494	0.000138494	0.000138494	0.000138494	0.000138494											-1	0	1	down	-1	0	1	down	-1	0	1	down	-1	0	1	down	-1	0	1	down	11343.4	13.4696	11343.4	up	1	1
Flavonol 3-O-[alpha-L-rhamnosyl-(1-6)-beta-D-glucoside]	1.40171e-09	2.02958e-09																				0.000143817		-1	0	1	down	-1	0	1	down	10.3929	3.37753	10.3929	up	-1	0	1	down	-1	0	1	down	10823.6	13.4019	10823.6	up	1	1
C4 H2 N3 O S	0	0	0.000138494		0.000138494	0.000138494	0.000138494		0.000138494				0.000138494	0.000138494	0.000138494	0.000524891				0.000138494		0.000171985	0.000138494	-1	0	1	down	-1	0	1	down	-1	0	1	down	-1	0	1	down	-1	0	1	down	10515.9	13.3603	10515.9	up	1	1
C20 H31 N O S	0	0		0.000138494		0.000138494		0.000138494	0.000138494		0.000138494		0.000138494	0.000138494	0.000138494	0.000138494		0.000138494		0.000138494	0.000138494	0.000138494	0.000138494	-1	0	1	down	-1	0	1	down	-1	0	1	down	-1	0	1	down	-1	0	1	down	9758.38	13.2524	9758.38	up	1	1
C8 H16 N3	0	0	0.000138494				0.000138494	0.000138494		0.000138494		0.000138494	0.000138494			0.000841075	0.000138494		0.000138535	0.000138494	0.000138494	0.000138494		-1	0	1	down	-1	0	1	down	-1	0	1	down	-1	0	1	down	-1	0	1	down	6136.59	12.5832	6136.59	up	1	1
(±)-Dulciol E	0	0					0.000138494					0.000138494				0.000239903			0.000138494		0.000139697		0.000138494	-1	0	1	down	-1	0	1	down	-1	0	1	down	-1	0	1	down	-1	0	1	down	6633.15	12.6955	6633.15	up	1	1
Piperaduncin B	1.6921e-20	3.59135e-20	0.000138494				0.000138494		0.000138494	0.000138494			0.000138501			0.000138494			0.000138494				0.000833709	-2.10303	-1.07247	2.10303	down	-2.10303	-1.07247	2.10303	down	-2.10303	-1.07247	2.10303	down	-2.10303	-1.07247	2.10303	down	3429.07	11.7436	3429.07	up	3310.24	11.6927	3310.24	up	1	1
(7alpha,10beta)-1(10-19)-Abeo-7-acetoxyisoobacun-3,10-olide	0	0						0.000138494									0.000138494			0.000138494		0.000138494		-1	0	1	down	-1	0	1	down	-1	0	1	down	-1	0	1	down	5757.22	12.4912	5757.22	up	6090.43	12.5723	6090.43	up	1	1
C37 H47 N25 O5 P	6.88751e-19	1.40379e-18	0.000138494				0.000138494																	20.0645	4.32657	20.0645	up	-2687.67	-11.3921	2687.67	down	-2687.67	-11.3921	2687.67	down	-2687.67	-11.3921	2687.67	down	-2687.67	-11.3921	2687.67	down	-2687.67	-11.3921	2687.67	down	19673	19923
C22 H44 N8 O2	4.99592e-07	6.37016e-07				0.000138494	0.000138494	0.000138494							0.000143817	0.000138494	0.000138494							233.973	7.8702	233.973	up	-24.4429	-4.61134	24.4429	down	-24.4429	-4.61134	24.4429	down	-24.4429	-4.61134	24.4429	down	-24.4429	-4.61134	24.4429	down	-24.4429	-4.61134	24.4429	down	1	1
2-Feruloyl-1-sinapoylgentiobiose Esi+12.222752	1.57425e-14	2.81719e-14	0.000138494				0.000138494		0.000138494	0.000138494	0.000138494		0.000138494			0.000138587			0.000138494		0.000138494		0.000138494	14.8295	3.8904	14.8295	up	-1184.32	-10.2098	1184.32	down	-1184.32	-10.2098	1184.32	down	-1184.32	-10.2098	1184.32	down	-1184.32	-10.2098	1184.32	down	-1184.32	-10.2098	1184.32	down	13614	13263
C37 H22 N22 O6	8.71123e-11	1.33366e-10		0.000138494	0.000138494										0.000171985		0.000138535	0.00016902		0.000138494				117.404	6.87534	117.404	up	-195.375	-7.6101	195.375	down	-195.375	-7.6101	195.375	down	-195.375	-7.6101	195.375	down	-195.375	-7.6101	195.375	down	-195.375	-7.6101	195.375	down	8865	7635
C12 H23 N4 O	3.28375e-08	4.40141e-08																						-9.40335	-3.23318	9.40335	down	-9.40335	-3.23318	9.40335	down	-9.40335	-3.23318	9.40335	down	-9.40335	-3.23318	9.40335	down	800.569	9.64488	800.569	up	-9.40335	-3.23318	9.40335	down	5706	1
C4 H7 O P S	3.41408e-10	5.10964e-10		0.000138494										0.000138494	0.000138494		0.000141921							-1	0	1	down	-1	0	1	down	-1	0	1	down	484.868	8.92145	484.868	up	51150.9	15.6425	51150.9	up	-1	0	1	down	1	1
C12 H25 N4 O4 P3	0	0		0.000192235	0.000138494	0.000138494		0.000138494	0.000147595	0.000138494	0.000138494		0.000138494			0.000138535			0.000138494		0.000138494		0.000138513	135682	17.0499	135682	up	-1	0	1	down	-1	0	1	down	-1	0	1	down	-1	0	1	down	-1	0	1	down	1	1
Glicoisoflavanone	0	0	0.000138494						0.000138494	0.000138494	0.000138494	0.000138494	0.000138494											104981	16.6798	104981	up	-1	0	1	down	-1	0	1	down	-1	0	1	down	-1	0	1	down	-1	0	1	down	1	1
C20 H17 N16 O8 P	0	0		0.000138494	0.000138494	0.000988423	0.000138494	0.000138509	0.000138494	0.000138494	0.000138494	0.000138494	0.000138494											96050.9	16.5515	96050.9	up	-1	0	1	down	-1	0	1	down	-1	0	1	down	-1	0	1	down	-1	0	1	down	1	1
isocarboxazid	0	0	0.000138494		0.000138494	0.000138494	0.000138494		0.000138494				0.000138494	0.000138494	0.000138494	0.000138494				0.000138535		0.000138495	0.000138494	89267.8	16.4459	89267.8	up	-1	0	1	down	-1	0	1	down	-1	0	1	down	-1	0	1	down	-1	0	1	down	1	1
C13 H13 N12 O12 P3	0	0								0.000138494					0.000138494			0.000138494	0.000138494					51527.4	15.6531	51527.4	up	-1	0	1	down	-1	0	1	down	-1	0	1	down	-1	0	1	down	-1	0	1	down	1	1
C9 H3 O18 P	0	0	0.000138494						0.000138494	0.000138501	0.000138494	0.000138494	0.000138494											44247.7	15.4333	44247.7	up	-1	0	1	down	-1	0	1	down	-1	0	1	down	-1	0	1	down	-1	0	1	down	1	1
C5 H4 N2 O13 P2	7.81793e-13	1.2917e-12		0.000138494		0.000138494	0.000413332				0.000138494	0.000138494		0.000138494			0.000138509	0.000138494	0.000138494			0.000138494	0.000138494	43416.8	15.406	43416.8	up	-1	0	1	down	-1	0	1	down	441.818	8.78731	441.818	up	-1	0	1	down	-1	0	1	down	1	1
C17 H12 N10 O17 P2	0	0																						34938.6	15.0925	34938.6	up	-1	0	1	down	-1	0	1	down	-1	0	1	down	-1	0	1	down	-1	0	1	down	1	1
C32 H29 N8 O4 P3 S2	3.8027e-09	5.38347e-09			0.000138494					0.000138494				0.000138494				0.000188642	0.000138494	0.000141921				30907.2	14.9157	30907.2	up	-1	0	1	down	-1	0	1	down	45.609	5.51125	45.609	up	-1	0	1	down	-1	0	1	down	1	1
C3 H10 N6 O2 P2	0	0		0.00013851					0.000138494					0.000138494	0.000138495	0.000409218	0.000138494							43574.5	15.4112	43574.5	up	-1	0	1	down	-1	0	1	down	-1	0	1	down	-1	0	1	down	-1	0	1	down	1	1
C17 H14 N9 O22 P2	0	0				0.000138494																0.000138494		26899.1	14.7153	26899.1	up	-1	0	1	down	-1	0	1	down	-1	0	1	down	-1	0	1	down	-1	0	1	down	1	1
C23 H25 N14 O14 P3	0	0	0.000138494						0.000138494	0.000138494	0.000138494	0.000138494	0.000138494											23453	14.5175	23453	up	-1	0	1	down	-1	0	1	down	-1	0	1	down	-1	0	1	down	-1	0	1	down	1	1
C16 H5 O13 P3	0	0	0.000138494				0.000138494		0.000138494	0.000138494	0.000138494	0.000138494	0.000138494			0.000138494			0.000138494		0.000138494		0.000138494	26095	14.6715	26095	up	-1	0	1	down	-1	0	1	down	-1	0	1	down	-1	0	1	down	-1	0	1	down	1	1
2,4-di-tert-butylphenol	0	0	0.000138494			0.000138494	0.000157887		0.000138494	0.000138494	0.000138494	0.000138494	0.000138494		0.000138494	0.000138494		0.000138494	0.000138494			0.000138494	0.000138494	28993.5	14.8234	28993.5	up	-1	0	1	down	-1	0	1	down	-1	0	1	down	-1	0	1	down	-1	0	1	down	1	1
C14 H5 N2 O17 P3	0	0		0.000151068	0.000138494			0.000138494	0.000138494	0.000138494			0.000138494		0.000138494	0.000138494		0.000138494	0.000138494			0.000138494	0.000138494	21616.2	14.3998	21616.2	up	-1	0	1	down	-1	0	1	down	-1	0	1	down	-1	0	1	down	-1	0	1	down	1	1
n-Butyl-2-cyanoacrylate	0	0		0.000189554	0.000138494				0.000138501	0.000138494					0.000138494	0.000138494	0.000138494	0.000138494	0.000138494	0.000138509				26368.9	14.6865	26368.9	up	-1	0	1	down	-1	0	1	down	-1	0	1	down	-1	0	1	down	-1	0	1	down	1	1
C24 H16 N8 O19	0	0																						29934.8	14.8695	29934.8	up	-1	0	1	down	-1	0	1	down	-1	0	1	down	-1	0	1	down	-1	0	1	down	1	1
C8 H11 N3 O12 P3	0	0		0.000138494	0.000151068			0.000138499	0.000138494	0.000138494			0.000138494		0.000138494	0.000138494		0.000138494	0.000138494			0.000138494	0.000138494	23938.8	14.5471	23938.8	up	-1	0	1	down	-1	0	1	down	-1	0	1	down	-1	0	1	down	-1	0	1	down	1	1
C21 H29 N8	0	0	0.000138494				0.000169502		0.000138494	0.000138494	0.000138494		0.000138494			0.000138494			0.000138516		0.000138494		0.000138658	21385.7	14.3844	21385.7	up	-1	0	1	down	-1	0	1	down	-1	0	1	down	-1	0	1	down	-1	0	1	down	1	1
Decursin	0	0	0.000138494						0.000138494	0.000138494	0.000138494	0.000138494	0.000138494											23158.2	14.4992	23158.2	up	-1	0	1	down	-1	0	1	down	-1	0	1	down	-1	0	1	down	-1	0	1	down	1	1
> limit Esi+1.254	0	0	0.000138494						0.000138494	0.000138494	0.000138494	0.000138494	0.000138494											20737	14.3399	20737	up	-1	0	1	down	-1	0	1	down	-1	0	1	down	-1	0	1	down	-1	0	1	down	1	1
C7 H15 N4 O2	0	0	0.000138494						0.000138494	0.000138494	0.000138494	0.000138494	0.000138494											20727.3	14.3392	20727.3	up	-1	0	1	down	-1	0	1	down	-1	0	1	down	-1	0	1	down	-1	0	1	down	1	1
C13 H11 N4 O9 P3	0	0	0.000138494						0.000138494	0.000138494	0.000138494	0.000138494	0.000138494											20078.8	14.2934	20078.8	up	-1	0	1	down	-1	0	1	down	-1	0	1	down	-1	0	1	down	-1	0	1	down	1	1
C24 H23 N17 O15 P3	0	0		0.000138494	0.000189554				0.000138494						0.000138494	0.000138494								19615.4	14.2597	19615.4	up	-1	0	1	down	-1	0	1	down	-1	0	1	down	-1	0	1	down	-1	0	1	down	1	1
C9 H9 N4 O21 P3 S	0	0		0.000138494	0.000138494				0.000138494	0.000138494					0.000138494	0.000138494	0.000138494	0.000138494	0.000138494	0.000138494				15194.7	13.8913	15194.7	up	-1	0	1	down	-1	0	1	down	-1	0	1	down	-1	0	1	down	-1	0	1	down	1	1
C10 H9 N3 O6 P	0	0	0.000138494				0.000138494		0.000138494	0.000138494	0.000138494		0.000138494			0.000138494			0.000138658		0.000139586		0.000294199	17511.5	14.096	17511.5	up	-1	0	1	down	-1	0	1	down	-1	0	1	down	-1	0	1	down	-1	0	1	down	1	1
<none> Esi+1.224	0	0	0.000138494			0.000138494	0.000138494		0.000138494	0.000138494			0.000138494		0.000138494	0.000138494		0.000138494	0.000413332			0.000138494	0.000138494	18924.6	14.208	18924.6	up	-1	0	1	down	-1	0	1	down	-1	0	1	down	-1	0	1	down	-1	0	1	down	1	1
C28 H35 N16 O16 P3	0	0	0.000138494						0.000138494	0.000138494	0.000138494	0.000138494	0.000138494					0.000988423						14637.6	13.8374	14637.6	up	-1	0	1	down	-1	0	1	down	-1	0	1	down	-1	0	1	down	-1	0	1	down	1	1
C28 H26 N22 O8 P2	0	0		0.000138494	0.000138499			0.000138494	0.000138494	0.000138494			0.000138494		0.000138494	0.000138494		0.000138494	0.000169502			0.000138494	0.000138494	18972.5	14.2116	18972.5	up	-1	0	1	down	-1	0	1	down	-1	0	1	down	-1	0	1	down	-1	0	1	down	1	1
C10 H12 N2 O3 P2	0	0		0.000141389					0.000138494					0.000138494	0.000138494	0.000138494	0.000138494							16889	14.0438	16889	up	-1	0	1	down	-1	0	1	down	-1	0	1	down	-1	0	1	down	-1	0	1	down	1	1
> limit Esi+1.267	0	0	0.000138494				0.0001385		0.000138494	0.000138494	0.000138494		0.000138494			0.000138494			0.000138494		0.000151926		0.0001385	14354	13.8092	14354	up	-1	0	1	down	-1	0	1	down	-1	0	1	down	-1	0	1	down	-1	0	1	down	1	1
C17 H28 N11	0	0	0.000138494			0.000138494	0.00084557		0.000138494	0.000138494			0.000138494		0.000138494	0.000138494		0.000138494	0.000138494			0.000140078	0.000138674	15122.7	13.8844	15122.7	up	-1	0	1	down	-1	0	1	down	-1	0	1	down	40666.3	15.3115	40666.3	up	-1	0	1	down	1	1
> limit Esi+1.263	0	0	0.000138494			0.000138494			0.000138494	0.000138494		0.000138494	0.000138494		0.000138494			0.000138494			0.000138494	0.000138494		15418	13.9123	15418	up	-1	0	1	down	-1	0	1	down	-1	0	1	down	-1	0	1	down	-1	0	1	down	1	1
Landomycin B	0	0																						14785.2	13.8519	14785.2	up	-1	0	1	down	-1	0	1	down	-1	0	1	down	-1	0	1	down	-1	0	1	down	1	1
Tetracenomycin B1	0	0							0.000138494							0.000138514								10845.1	13.4047	10845.1	up	-1	0	1	down	-1	0	1	down	-1	0	1	down	-1	0	1	down	-1	0	1	down	1	1
C4 H3 N3 O5	0	0	0.000138494				0.000138494		0.000138494	0.000138494	0.000138494		0.000138494			0.000155879			0.0001385		0.000138494		0.000138494	9939.16	13.2789	9939.16	up	-1	0	1	down	-1	0	1	down	-1	0	1	down	-1	0	1	down	-1	0	1	down	1	1
C7 H6 N6 O14 P2 S	0	0	0.000138494			0.000138494	0.000138494		0.000138494	0.000138494			0.000138494		0.000138494	0.000157791		0.000138494	0.000138674			0.000138494	0.000138494	9105.98	13.1526	9105.98	up	-1	0	1	down	-1	0	1	down	-1	0	1	down	-1	0	1	down	-1	0	1	down	1	1
C7 H5 N4 O4 P2	0	0			0.000138494				0.000138494		0.000138494			0.000138494		0.000138674		0.000138494		0.000138494	0.000138494			10060.6	13.2964	10060.6	up	-1	0	1	down	-1	0	1	down	-1	0	1	down	-1	0	1	down	-1	0	1	down	1	1
C13 H9 N7 O13 P	0	0	0.000138494				0.000138494		0.000138494							0.000138494								7712.87	12.9131	7712.87	up	-1	0	1	down	-1	0	1	down	-1	0	1	down	-1	0	1	down	-1	0	1	down	1	1
C20 H44 N8 O	0	0	0.000138494				0.000138494		0.000138494	0.000138494	0.000138494		0.000138494			0.000138494			0.000138494		0.000138494		0.000138494	10593.6	13.3709	10593.6	up	-1	0	1	down	-1	0	1	down	-1	0	1	down	-1	0	1	down	-1	0	1	down	1	1
2-N,6-N-Bis(2,3-dihydroxybenzoyl)-L-lysine amide	0	0			0.000138494			0.000138494	0.000138494			0.000138494		0.000141389	0.000138494		0.000141389		0.000138494		0.000138494		0.000138494	8851.91	13.1118	8851.91	up	-1	0	1	down	-1	0	1	down	-1	0	1	down	-1	0	1	down	-1	0	1	down	1	1
C29 H49 N8 O3 P2	0	0	0.000138494				0.000138494		0.000138494	0.000138494	0.000138494		0.000138494			0.000138494			0.000138494		0.000138494		0.000138494	7201.49	12.8141	7201.49	up	-1	0	1	down	-1	0	1	down	-1	0	1	down	-1	0	1	down	-1	0	1	down	1	1
Flocoumafen	0	0		0.000141469	0.000141469			0.000141469	0.000138494	0.000138494					0.000138494	0.000138494		0.000138494	0.000138494			0.000138494		6408.16	12.6457	6408.16	up	-1	0	1	down	-1	0	1	down	-1	0	1	down	-1	0	1	down	-1	0	1	down	1	1
Pahutoxin Esi+19.842	0	0	0.000138494						0.000138494	0.000138494			0.000138494											-1	0	1	down	-1	0	1	down	-1	0	1	down	-1	0	1	down	1355389	20.3703	1355389	up	-1	0	1	down	1	1
Phenylalanyl-Valine Esi+5.441	0	0		0.00013851	0.00013851			0.00013851	0.000138494	0.000138494					0.000138494	0.000138494		0.000138494	0.000138494			0.000138494		-1	0	1	down	-1	0	1	down	-1	0	1	down	-1	0	1	down	314232	18.2615	314232	up	-1	0	1	down	1	1
C13 H22 N4 O5 P3	0	0	0.000138494			0.000255924	0.000138494		0.000138494	0.000138494	0.000138494	0.000138494	0.000138494									0.000138494	0.000138494	-1	0	1	down	-1	0	1	down	-1	0	1	down	-1	0	1	down	208134	17.6672	208134	up	-1	0	1	down	1	1
Epicatechin-(2beta-7,4beta-6)-catechin	0	0							0.000138494	0.000138494					0.000139721	0.000138494		0.000138494	0.000138494			0.000138494		-1	0	1	down	-1	0	1	down	-1	0	1	down	-1	0	1	down	159621	17.2843	159621	up	-1	0	1	down	1	1
C18 H25 N8 O3	0	0	0.000138494				0.000138494		0.000138494	0.000138494	0.000138494		0.000138494			0.000138494			0.000138494		0.000138494		0.000138494	-1	0	1	down	-1	0	1	down	-1	0	1	down	-1	0	1	down	41622.4	15.3451	41622.4	up	-1	0	1	down	1	1
11,13-Dihydrotaraxinic acid glucosyl ester	0	0	0.000138494				0.000138494		0.000138494	0.000138494	0.000138494		0.000138494			0.000138494			0.000138494		0.000138494		0.000138494	-1	0	1	down	-1	0	1	down	-1	0	1	down	-1	0	1	down	17749.2	14.1155	17749.2	up	-1	0	1	down	1	1
Fluenetil Esi+1.151	0	0	0.000138494				0.000138494		0.000138494	0.000138494	0.000138494		0.000138494			0.000138494			0.000138494		0.000138494		0.000138494	-1	0	1	down	-1	0	1	down	-1	0	1	down	-1	0	1	down	9844.53	13.2651	9844.53	up	-1	0	1	down	1	1
Deoxypumiloside	0	0	0.000138494				0.000138494		0.000138494	0.000138494	0.000138494		0.000138494			0.000138494			0.000138494		0.000138494		0.000138494	-1	0	1	down	-1	0	1	down	-1	0	1	down	-1	0	1	down	12020	13.5531	12020	up	-1	0	1	down	1	1
C49 H3 N2 O10 P3	0	0	0.000138494						0.000138494	0.000138494	0.000138494	0.000138494	0.000138494											-1	0	1	down	-1	0	1	down	-1	0	1	down	-1	0	1	down	14139.9	13.7875	14139.9	up	-1	0	1	down	1	1
[truncated: 191 more columns]

## Sheet: FC2.0_ANOVAp0.001_Allsamples
# Notes : Fold change >= 2.0
#Entity List : Oneway ANOVA p (Corr) ( [BASAL] vs [BQuench] vs [HM14] vs [LPS] vs [P14] vs [QC] vs [SurroQC] ) cut-off = 0.001
#Interpretation : Treatment (Non-averaged)
#Experiment : P20170428_20171013_LCQTOF_Pos
#Fold-Change cut-off : 2.0
#Pairing option : All against single condition
#Condition pairs :
#[[-B-Q-u-e-n-c-h-]] vs [[-B-A-S-A-L-]]
#[[-H-M-1-4-]] vs [[-B-A-S-A-L-]]
#[[-L-P-S-]] vs [[-B-A-S-A-L-]]
#[[-P-1-4-]] vs [[-B-A-S-A-L-]]
#[[-Q-C-]] vs [[-B-A-S-A-L-]]
#[[-S-u-r-r-o-Q-C-]] vs [[-B-A-S-A-L-]]
#Minimum number of pairs:1 out of 6 condition pairs.
#Abundance diff (Raw) cut-off is 0.0
# Technology : MassHunterQual.UNIDENTIFIED_COMPOUNDS.P20170428_20171013_LCMS_2017_Oct_31_10_22_00
# Owner : gxuser
# Created On : Thu Apr 05 16:43:31 CEST 2018
Compound	[P14](12)	[BQuench](3)	[BASAL](12)	[HM14](12)	[SurroQC](4)	[QC](3)	[LPS](12)	[P14] (RSD)	[BQuench] (RSD)	[BASAL] (RSD)	[HM14] (RSD)	[SurroQC] (RSD)	[QC] (RSD)	[LPS] (RSD)	[BQuench] avg : Normalized	[BASAL] avg : Normalized	Signed FC (abs) ([BQuench] vs [BASAL]) : Normalized	Log FC ([BQuench] vs [BASAL]) : Normalized	FC (abs) ([BQuench] vs [BASAL]) : Normalized	Regulation ([BQuench] vs [BASAL]) : Normalized	[HM14] avg : Normalized	Signed FC (abs) ([HM14] vs [BASAL]) : Normalized	Log FC ([HM14] vs [BASAL]) : Normalized	FC (abs) ([HM14] vs [BASAL]) : Normalized	Regulation ([HM14] vs [BASAL]) : Normalized	[LPS] avg : Normalized	Signed FC (abs) ([LPS] vs [BASAL]) : Normalized	Log FC ([LPS] vs [BASAL]) : Normalized	FC (abs) ([LPS] vs [BASAL]) : Normalized	Regulation ([LPS] vs [BASAL]) : Normalized	[P14] avg : Normalized	Signed FC (abs) ([P14] vs [BASAL]) : Normalized	Log FC ([P14] vs [BASAL]) : Normalized	FC (abs) ([P14] vs [BASAL]) : Normalized	Regulation ([P14] vs [BASAL]) : Normalized	[QC] avg : Normalized	Signed FC (abs) ([QC] vs [BASAL]) : Normalized	Log FC ([QC] vs [BASAL]) : Normalized	FC (abs) ([QC] vs [BASAL]) : Normalized	Regulation ([QC] vs [BASAL]) : Normalized	[SurroQC] avg : Normalized	Signed FC (abs) ([SurroQC] vs [BASAL]) : Normalized	Log FC ([SurroQC] vs [BASAL]) : Normalized	FC (abs) ([SurroQC] vs [BASAL]) : Normalized	Regulation ([SurroQC] vs [BASAL]) : Normalized	[BQuench] avg : Raw	[BASAL] avg : Raw	Signed FC (abs) ([BQuench] vs [BASAL]) : Raw	Log FC ([BQuench] vs [BASAL]) : Raw
> limit	12	0	12	12	4	0	12	16.0874		16.4847	14.157	5.65487		14.5656	0	19.15	-581738	-19.15	581738	down	19.0516	-1.07057	-0.098381	1.07057	down	19.4287	1.21313	0.278732	1.21313	up	19.8975	1.67881	0.74744	1.67881	up	0	-581738	-19.15	581738	down	18.49	-1.58011	-0.660021	1.58011	down	1	581738	-581738	-19.15
> limit Esi+12.325586	11	0	12	12	4	0	12	35.7599		17.3269	14.6092	5.72011		15.1026	0	18.6279	-405100	-18.6279	405100	down	18.5261	-1.07315	-0.101858	1.07315	down	18.8594	1.17404	0.231485	1.17404	up	18.1014	-1.4404	-0.526468	1.4404	down	0	-405100	-18.6279	405100	down	17.8729	-1.68762	-0.754992	1.68762	down	1	405100	-405100	-18.6279
> limit Esi+12.42846	12	0	12	12	4	0	12	15.3607		15.3595	12.4574	5.5458		13.4188	0	18.8485	-472020	-18.8485	472020	down	18.9234	1.05333	0.074955	1.05333	up	19.1763	1.2551	0.327799	1.2551	up	19.6096	1.69483	0.761143	1.69483	up	0	-472020	-18.8485	472020	down	17.9599	-1.85141	-0.888626	1.85141	down	1	472020	-472020	-18.8485
> limit Esi+10.726911	10	0	12	12	4	0	10	49.6616		1.75966	2.48364	0.765764		47.0666	0	23.1915	-9579499	-23.1915	9579499	down	22.9938	-1.14687	-0.197706	1.14687	down	18.7415	-21.8564	-4.44998	21.8564	down	17.7268	-44.1614	-5.46471	44.1614	down	0	-9579499	-23.1915	9579499	down	23.7011	1.42361	0.509556	1.42361	up	1	9579499	-9579499	-23.1915
> limit Esi+10.730495	10	0	12	12	4	0	10	49.5082		1.81904	2.50642	0.75362		47.0622	0	22.8577	-7600848	-22.8577	7600848	down	22.6732	-1.13647	-0.184557	1.13647	down	18.4859	-20.7034	-4.3718	20.7034	down	17.4908	-41.2663	-5.36689	41.2663	down	0	-7600848	-22.8577	7600848	down	23.3815	1.43773	0.523792	1.43773	up	1	7600848	-7600848	-22.8577
C26 H43 N5 O2	10	0	12	12	0	0	9	49.0628		9.48795	12.086			64.314	0	20.4815	-1.46397e+06	-20.4815	1.46397e+06	down	19.792	-1.61265	-0.689438	1.61265	down	13.747	-106.48	-6.73443	106.48	down	12.9361	-186.799	-7.54535	186.799	down	0	-1.46397e+06	-20.4815	1.46397e+06	down	0	-1.46397e+06	-20.4815	1.46397e+06	down	1	1.46397e+06	-1.46397e+06	-20.4815
Trolamine	12	3	12	12	4	3	12	1.42149	0.304899	0.718538	0.766782	0.211917	0.571845	0.772768	21.5729	23.0473	-2.77879	-1.47446	2.77879	down	22.956	-1.06538	-0.0913696	1.06538	down	22.8243	-1.16721	-0.223059	1.16721	down	22.8267	-1.1652	-0.220583	1.1652	down	23.493	1.36196	0.445686	1.36196	up	23.4561	1.32755	0.408768	1.32755	up	3.11947e+06	8668345	-2.77879	-1.47446
C28 H47 N5 O3	0	0	12	12	0	0	8			9.54295	12.18			74.8422	0	20.4458	-1428232	-20.4458	1428232	down	19.8394	-1.52246	-0.606403	1.52246	down	13.219	-149.791	-7.2268	149.791	down	0	-1428232	-20.4458	1428232	down	0	-1428232	-20.4458	1428232	down	0	-1428232	-20.4458	1428232	down	1	1428232	-1428232	-20.4458
2-(4-Allyl-2,6-dimethoxyphenoxy)-1-(4-hydroxy-3,5-dimethoxyphenyl)-1-propanol	12	3	12	12	4	3	12	3.12071	0.435891	2.79474	3.3706	2.73616	3.32543	3.69023	19.576	21.73	-4.45067	-2.15402	4.45067	down	21.8179	1.06284	0.0879211	1.06284	up	21.9445	1.16032	0.214523	1.16032	up	22.2115	1.39617	0.48147	1.39617	up	21.0547	-1.59698	-0.675343	1.59698	down	21.3155	-1.33283	-0.414494	1.33283	down	781563	3478477	-4.45067	-2.15402
C30 H51 N5 O4	0	0	12	12	0	0	8			9.61585	11.9489			76.8653	0	20.226	-1.22641e+06	-20.226	1.22641e+06	down	19.7526	-1.38841	-0.473433	1.38841	down	12.4676	-216.529	-7.75841	216.529	down	0	-1.22641e+06	-20.226	1.22641e+06	down	0	-1.22641e+06	-20.226	1.22641e+06	down	0	-1.22641e+06	-20.226	1.22641e+06	down	1	1.22641e+06	-1.22641e+06	-20.226
PC(20:0/14:1(9Z))	12	0	12	12	4	3	12	2.55289		8.20066	5.83495	6.50295	1.91489	8.45674	0	21.7687	-3573059	-21.7687	3573059	down	21.3296	-1.35582	-0.439171	1.35582	down	21.1083	-1.58054	-0.660416	1.58054	down	21.5911	-1.13103	-0.177631	1.13103	down	22.616	1.79905	0.847237	1.79905	up	21.6578	-1.07995	-0.110968	1.07995	down	1	3573059	-3573059	-21.7687
4-Methoxybenzyl phenylacetate	12	0	12	12	0	0	0	3.42568		2.21918	2.81341				0	22.4407	-5.69287e+06	-22.4407	5.69287e+06	down	22.3242	-1.08414	-0.116545	1.08414	down	0	-5.69287e+06	-22.4407	5.69287e+06	down	21.703	-1.66749	-0.737677	1.66749	down	0	-5.69287e+06	-22.4407	5.69287e+06	down	0	-5.69287e+06	-22.4407	5.69287e+06	down	1	5.69287e+06	-5.69287e+06	-22.4407
C24 H39 N5 O	7	0	12	12	0	0	9	89.5297		9.3703	12.4282			64.7325	0	19.725	-866584	-19.725	866584	down	19.0362	-1.61189	-0.688749	1.61189	down	13.1918	-92.6179	-6.53322	92.6179	down	9.22523	-1447.91	-10.4998	1447.91	down	0	-866584	-19.725	866584	down	0	-866584	-19.725	866584	down	1	866584	-866584	-19.725
C22 H43 N O	12	0	12	12	4	3	12	7.35389		10.7906	9.65278	5.32274	9.64811	8.64088	0	19.5416	-763165	-19.5416	763165	down	19.2704	-1.20682	-0.271208	1.20682	down	19.2582	-1.21712	-0.283468	1.21712	down	19.9648	1.34084	0.423136	1.34084	up	18.8293	-1.63843	-0.712311	1.63843	down	19.713	1.12611	0.171345	1.12611	up	1	763165	-763165	-19.5416
PC(20:3(8Z,11Z,14Z)/18:2(9Z,12Z))	0	0	12	12	0	0	12			8.77033	5.06074			5.18744	0	20.0575	-1.09119e+06	-20.0575	1.09119e+06	down	21.1426	2.12162	1.08516	2.12162	up	20.9531	1.86039	0.895607	1.86039	up	0	-1.09119e+06	-20.0575	1.09119e+06	down	0	-1.09119e+06	-20.0575	1.09119e+06	down	0	-1.09119e+06	-20.0575	1.09119e+06	down	1	1.09119e+06	-1.09119e+06	-20.0575
C32 H55 N5 O5	9	0	12	12	0	0	9	61.4348		9.96775	11.4896			64.0393	0	19.7304	-869860	-19.7304	869860	down	19.5456	-1.13667	-0.184816	1.13667	down	13.4228	-79.2098	-6.30761	79.2098	down	11.7937	-245.012	-7.93671	245.012	down	0	-869860	-19.7304	869860	down	0	-869860	-19.7304	869860	down	1	869860	-869860	-19.7304
PC(20:1(11Z)/16:0)	12	0	12	10	4	0	11	3.40288		5.89246	47.1637	19.0192		31.7482	0	20.7889	-1.81167e+06	-20.7889	1.81167e+06	down	16.5667	-18.664	-4.22219	18.664	down	19.035	-3.37265	-1.75388	3.37265	down	20.4358	-1.27729	-0.35309	1.27729	down	0	-1.81167e+06	-20.7889	1.81167e+06	down	18.353	-5.41095	-2.43588	5.41095	down	1	1.81167e+06	-1.81167e+06	-20.7889
LysoPC(16:0)	12	3	12	12	4	3	12	6.42823	1.95216	6.08417	6.52393	3.07338	3.61398	6.29725	15.2964	20.9135	-49.0819	-5.61712	49.0819	down	20.6354	-1.21267	-0.278181	1.21267	down	20.7797	-1.0972	-0.133831	1.0972	down	21.2016	1.22098	0.288036	1.22098	up	19.2964	-3.06765	-1.61714	3.06765	down	19.7068	-2.30817	-1.20675	2.30817	down	40242.4	1.97517e+06	-49.0819	-5.61712
LysoPE(0:0/20:4(5Z,8Z,11Z,14Z))	12	0	12	12	0	3	12	9.35845		5.92304	4.41088		3.91741	4.46745	0	20.9689	-2.0525e+06	-20.9689	2.0525e+06	down	21	1.02178	0.0310917	1.02178	up	21.6483	1.60137	0.679308	1.60137	up	21.7416	1.70841	0.772654	1.70841	up	21.0268	1.04092	0.0578556	1.04092	up	0	-2.0525e+06	-20.9689	2.0525e+06	down	1	2.0525e+06	-2.0525e+06	-20.9689
> limit Esi+9.946352	12	0	12	12	4	3	12	7.03148		11.7065	6.05875	0.832825	1.95457	8.80896	0	18.977	-515998	-18.977	515998	down	18.8932	-1.05979	-0.0837727	1.05979	down	18.467	-1.42406	-0.510006	1.42406	down	18.178	-1.73986	-0.798973	1.73986	down	20.2991	2.50026	1.32208	2.50026	up	20.2172	2.3623	1.24019	2.3623	up	1	515998	-515998	-18.977
PC(14:0/18:0)	12	0	12	12	0	0	12	8.17354		11.5309	4.07976			5.46256	0	19.1306	-573980	-19.1306	573980	down	19.1972	1.04718	0.066515	1.04718	up	20.0016	1.82888	0.870958	1.82888	up	19.0598	-1.0503	-0.0707951	1.0503	down	0	-573980	-19.1306	573980	down	0	-573980	-19.1306	573980	down	1	573980	-573980	-19.1306
C22 H5 N4 O16 P3	0	0	12	0	4	3	12			18.1761		6.3884	5.81379	16.1074	0	16.684	-105289	-16.684	105289	down	0	-105289	-16.684	105289	down	16.9923	1.23822	0.308264	1.23822	up	0	-105289	-16.684	105289	down	15.9552	-1.65721	-0.728761	1.65721	down	16.0696	-1.53086	-0.614346	1.53086	down	1	105289	-105289	-16.684
C22 H29 N O6	12	3	12	12	4	2	12	3.17934	0.501724	2.70006	3.12906	2.5401	86.6281	3.30566	19.0481	21.0413	-3.98109	-1.99316	3.98109	down	21.1375	1.06902	0.096283	1.06902	up	21.2576	1.16175	0.216305	1.16175	up	21.5456	1.41846	0.504326	1.41846	up	13.3954	-200.271	-7.64581	200.271	down	20.6944	-1.27177	-0.346838	1.27177	down	542059	2157986	-3.98109	-1.99316
LysoPC(0:0/18:0)	12	0	12	12	4	3	12	9.27599		6.07983	7.68955	7.60437	7.86376	6.88474	0	20.737	-1.74769e+06	-20.737	1.74769e+06	down	20.2639	-1.38808	-0.473095	1.38808	down	19.9894	-1.67903	-0.747631	1.67903	down	20.6059	-1.09512	-0.131086	1.09512	down	18.8499	-3.69887	-1.88708	3.69887	down	19.2981	-2.71122	-1.43894	2.71122	down	1	1.74769e+06	-1.74769e+06	-20.737
Benzocaine	12	3	12	12	4	3	12	1.63824	0.301435	0.960919	0.883401	0.0999249	0.968609	0.91728	19.1131	21.7993	-6.43644	-2.68626	6.43644	down	21.6521	-1.10746	-0.147259	1.10746	down	21.5096	-1.22239	-0.289707	1.22239	down	21.4833	-1.24488	-0.316011	1.24488	down	22.3092	1.42395	0.509899	1.42395	up	22.2893	1.40444	0.489996	1.40444	up	567029	3649648	-6.43644	-2.68626
LysoPE(0:0/18:1(11Z))	12	0	12	12	4	3	12	7.82983		8.21246	8.91447	2.87016	1.62101	9.7629	0	18.6704	-417195	-18.6704	417195	down	18.2518	-1.33662	-0.418585	1.33662	down	19.7516	2.11587	1.08125	2.11587	up	20.1367	2.76327	1.46638	2.76327	up	18.2965	-1.29582	-0.373869	1.29582	down	18.188	-1.39706	-0.482395	1.39706	down	1	417195	-417195	-18.6704
SM(d18:1/14:0)	11	0	12	10	0	0	11	32.3183		7.48086	47.1424			34.3514	0	19.7766	-898125	-19.7766	898125	down	17.0348	-6.68863	-2.74171	6.68863	down	18.5754	-2.29922	-1.20115	2.29922	down	19.4624	-1.2433	-0.314171	1.2433	down	0	-898125	-19.7766	898125	down	0	-898125	-19.7766	898125	down	1	898125	-898125	-19.7766
Barbinine	10	0	11	9	0	0	12	50.4194		36.611	62.9438			16.9129	0	15.4874	-45939.1	-15.4874	45939.1	down	12.8924	-6.04193	-2.59501	6.04193	down	16.8046	2.49174	1.31715	2.49174	up	14.9777	-1.42383	-0.509781	1.42383	down	0	-45939.1	-15.4874	45939.1	down	0	-45939.1	-15.4874	45939.1	down	1	45939.1	-45939.1	-15.4874
Pahutoxin	10	0	11	12	4	0	12	46.8975		31.6567	4.95467	2.62563		5.63173	0	19.2907	-641337	-19.2907	641337	down	20.7235	2.69967	1.43278	2.69967	up	21.192	3.73544	1.90128	3.73544	up	18.231	-2.08446	-1.05968	2.08446	down	0	-641337	-19.2907	641337	down	20.4178	2.18421	1.12711	2.18421	up	1	641337	-641337	-19.2907
C24 H19 N16 O4 P3	11	0	11	12	0	0	12	36.2397		36.5896	16.75			17.0018	0	15.2966	-40246.7	-15.2966	40246.7	down	16.2381	1.92054	0.941512	1.92054	up	16.6011	2.46993	1.30447	2.46993	up	16.0899	1.73305	0.793309	1.73305	up	0	-40246.7	-15.2966	40246.7	down	0	-40246.7	-15.2966	40246.7	down	1	40246.7	-40246.7	-15.2966
C44 H55 N O12	12	3	12	12	4	3	12	4.11475	0.447034	3.60525	4.10679	3.42627	3.5775	4.48213	18.1478	20.7332	-6.0016	-2.58535	6.0016	down	20.8733	1.10205	0.140184	1.10205	up	21.018	1.21829	0.284861	1.21829	up	21.3433	1.52645	0.61018	1.52645	up	20.0353	-1.62204	-0.697813	1.62204	down	20.3028	-1.34754	-0.430325	1.34754	down	290425	1.74301e+06	-6.0016	-2.58535
C34 H59 N5 O6	8	0	12	12	0	0	8	74.6045		10.1226	11.8614			76.5119	0	19.1353	-575849	-19.1353	575849	down	19.1258	-1.00662	-0.00951576	1.00662	down	11.9744	-143.106	-7.16094	143.106	down	10.4335	-416.413	-8.70187	416.413	down	0	-575849	-19.1353	575849	down	0	-575849	-19.1353	575849	down	1	575849	-575849	-19.1353
3beta,7beta,12alpha-Trihydroxy-5beta-cholan-24-oic Acid	12	0	12	12	0	0	12	7.30884		5.66561	5.42828			9.07778	0	20.3826	-1.36701e+06	-20.3826	1.36701e+06	down	20.381	-1.00108	-0.0015583	1.00108	down	20.2385	-1.10506	-0.144123	1.10506	down	20.3235	-1.04179	-0.059063	1.04179	down	0	-1.36701e+06	-20.3826	1.36701e+06	down	0	-1.36701e+06	-20.3826	1.36701e+06	down	1	1.36701e+06	-1.36701e+06	-20.3826
> limit Esi+10.848706	12	0	12	12	4	3	12	6.51387		10.6106	8.14605	0.803223	1.74672	7.28306	0	19.0926	-559061	-19.0926	559061	down	18.8128	-1.21405	-0.279833	1.21405	down	18.5504	-1.45628	-0.542292	1.45628	down	18.9292	-1.11995	-0.163435	1.11995	down	20.1922	2.14292	1.09958	2.14292	up	20.2841	2.28379	1.19143	2.28379	up	1	559061	-559061	-19.0926
Pipercitine	10	0	12	12	4	0	12	48.2526		6.27426	7.15147	3.20025		9.32761	0	18.4125	-348900	-18.4125	348900	down	17.8598	-1.46681	-0.552679	1.46681	down	18.0741	-1.26435	-0.3384	1.26435	down	15.7895	-6.15996	-2.62292	6.15996	down	0	-348900	-18.4125	348900	down	17.1392	-2.4171	-1.27328	2.4171	down	1	348900	-348900	-18.4125
LysoPE(0:0/20:4(5Z,8Z,11Z,14Z)) Esi+18.987068	12	0	12	12	4	0	12	4.22811		5.97709	7.92681	5.82905		4.01839	0	20.4514	-1.43379e+06	-20.4514	1.43379e+06	down	20.1401	-1.24086	-0.311346	1.24086	down	21.1685	1.64383	0.717062	1.64383	up	21.645	2.28716	1.19356	2.28716	up	0	-1.43379e+06	-20.4514	1.43379e+06	down	20.255	-1.14584	-0.196404	1.14584	down	1	1.43379e+06	-1.43379e+06	-20.4514
C21 H39 N O4	0	0	12	10	0	0	6			9.60302	48.0426			105.089	0	18.4856	-367045	-18.4856	367045	down	15.4363	-8.27822	-3.04932	8.27822	down	9.35252	-561.475	-9.13308	561.475	down	0	-367045	-18.4856	367045	down	0	-367045	-18.4856	367045	down	0	-367045	-18.4856	367045	down	1	367045	-367045	-18.4856
Thienamycin	12	0	12	12	0	3	12	1.03487		0.8058	0.509526		0.397176	0.730698	0	20.96	-2.03983e+06	-20.96	2.03983e+06	down	20.9116	-1.03415	-0.0484467	1.03415	down	20.8862	-1.05249	-0.0738106	1.05249	down	20.7705	-1.14038	-0.189518	1.14038	down	21.2128	1.19147	0.252739	1.19147	up	0	-2.03983e+06	-20.96	2.03983e+06	down	1	2.03983e+06	-2.03983e+06	-20.96
DL-Stearoylcarnitine	8	0	10	12	4	0	9	73.9539		46.8387	5.97502	4.28674		60.5898	0	16.8088	-114803	-16.8088	114803	down	19.776	7.82001	2.96717	7.82001	up	15.4164	-2.62511	-1.39238	2.62511	down	14.0442	-6.79556	-2.76459	6.79556	down	0	-114803	-16.8088	114803	down	19.759	7.72871	2.95023	7.72871	up	1	114803	-114803	-16.8088
C15 H20 N2 O3 S	12	3	12	12	4	3	12	2.04105	0.413877	1.48709	2.87659	0.776131	1.2293	1.51907	18.7384	20.3957	-3.15425	-1.6573	3.15425	down	20.161	-1.1767	-0.234749	1.1767	down	20.0837	-1.24142	-0.311996	1.24142	down	20.1823	-1.15946	-0.213455	1.15946	down	21.1166	1.64812	0.720818	1.64812	up	21.0877	1.61544	0.691929	1.61544	up	437353	1.37952e+06	-3.15425	-1.6573
C5 H11 N	12	3	12	12	4	3	12	1.75401	0.443617	0.761709	0.859145	0.202242	0.595779	0.841148	19.2569	20.9056	-3.13568	-1.64878	3.13568	down	20.8003	-1.07576	-0.105358	1.07576	down	20.6653	-1.18124	-0.240299	1.18124	down	20.6592	-1.18627	-0.246431	1.18627	down	21.3489	1.35972	0.443306	1.35972	up	21.36	1.3702	0.454382	1.3702	up	626459	1.96437e+06	-3.13568	-1.64878
Elaidic carnitine	10	0	10	12	4	0	12	46.8746		46.8637	5.29201	2.89149		6.26623	0	16.7296	-108672	-16.7296	108672	down	19.9291	9.18609	3.19945	9.18609	up	20.3302	12.1306	3.60058	12.1306	up	17.3253	1.51121	0.595707	1.51121	up	0	-108672	-16.7296	108672	down	19.793	8.35907	3.06334	8.35907	up	1	108672	-108672	-16.7296
C34 H71 N4 O3 P2 S	6	0	12	12	0	0	7	105.034		10.4292	12.2481			90.1144	0	18.3592	-336250	-18.3592	336250	down	18.5442	1.13684	0.185024	1.13684	up	10.5054	-231.322	-7.85376	231.322	down	7.8425	-1464.99	-10.5167	1464.99	down	0	-336250	-18.3592	336250	down	0	-336250	-18.3592	336250	down	1	336250	-336250	-18.3592
> limit Esi+10.735165	10	0	12	12	4	3	12	47.5026		10.3847	6.09106	0.502403	1.87509	8.31936	0	18.0965	-280282	-18.0965	280282	down	17.9242	-1.1269	-0.172359	1.1269	down	17.7035	-1.31312	-0.393002	1.31312	down	14.2631	-14.2551	-3.8334	14.2551	down	19.4311	2.52196	1.33455	2.52196	up	19.3402	2.36807	1.24371	2.36807	up	1	280282	-280282	-18.0965
Phytosphingosine	8	0	12	0	0	0	12	74.1375		5.3802				6.28546	0	19.8619	-952844	-19.8619	952844	down	0	-952844	-19.8619	952844	down	19.8971	1.02471	0.0352192	1.02471	up	13.1198	-107.042	-6.74203	107.042	down	0	-952844	-19.8619	952844	down	0	-952844	-19.8619	952844	down	1	952844	-952844	-19.8619
PC(18:0/18:1(11Z))	0	0	12	12	4	0	12			4.22667	2.55291	5.8759		2.30439	0	18.9958	-522777	-18.9958	522777	down	18.7679	-1.17116	-0.227943	1.17116	down	18.6728	-1.25097	-0.32305	1.25097	down	0	-522777	-18.9958	522777	down	0	-522777	-18.9958	522777	down	18.3801	-1.53235	-0.615744	1.53235	down	1	522777	-522777	-18.9958
LysoPC(15:0)	12	0	12	12	4	3	12	10.9062		7.27915	8.01104	8.22134	7.51623	11.8012	0	18.6332	-406574	-18.6332	406574	down	18.2498	-1.3044	-0.383383	1.3044	down	18.2916	-1.26713	-0.341564	1.26713	down	18.5477	-1.06102	-0.0854454	1.06102	down	17.643	-1.98643	-0.990179	1.98643	down	17.2871	-2.54209	-1.34602	2.54209	down	1	406574	-406574	-18.6332
C49 H98 O2 P2 S	11	0	9	12	0	0	9	31.9953		60.6392	7.26813			61.0333	0	14.2231	-19123.7	-14.2231	19123.7	down	19.8395	49.0583	5.61643	49.0583	up	13.7305	-1.40699	-0.492611	1.40699	down	18.3412	17.3649	4.1181	17.3649	up	0	-19123.7	-14.2231	19123.7	down	0	-19123.7	-14.2231	19123.7	down	1	19123.7	-19123.7	-14.2231
C33 H50 O8 P2	12	3	12	12	4	0	12	5.28106	5.82082	5.16593	5.56685	11.7471		8.34819	18.058	19.9639	-3.74745	-1.90591	3.74745	down	20.0115	1.03353	0.0475769	1.03353	up	19.9903	1.01846	0.0263863	1.01846	up	20.6864	1.64996	0.722429	1.64996	up	0	-1.02268e+06	-19.9639	1.02268e+06	down	17.1845	-6.86594	-2.77946	6.86594	down	272901	1.02268e+06	-3.74745	-1.90591
C14 H15 N2 O4 P	12	0	12	12	0	0	12	3.13978		1.71257	2.77376			2.64426	0	19.6214	-806527	-19.6214	806527	down	19.7239	1.07364	0.102509	1.07364	up	19.4491	-1.12684	-0.172277	1.12684	down	19.1009	-1.43441	-0.520454	1.43441	down	0	-806527	-19.6214	806527	down	0	-806527	-19.6214	806527	down	1	806527	-806527	-19.6214
LysoPE(0:0/18:2(9Z,12Z))	12	0	12	12	4	0	12	6.91957		7.95781	6.02204	5.21763		8.77776	0	18.0006	-262262	-18.0006	262262	down	17.7358	-1.20147	-0.264803	1.20147	down	18.8791	1.8384	0.878454	1.8384	up	19.4026	2.64264	1.40198	2.64264	up	0	-262262	-18.0006	262262	down	17.2732	-1.65571	-0.727451	1.65571	down	1	262262	-262262	-18.0006
C23 H40 O5	0	0	12	11	0	0	6			10.2764	34.1416			105.186	0	18.0916	-279329	-18.0916	279329	down	16.3645	-3.31059	-1.72709	3.31059	down	9.12162	-501.459	-8.96999	501.459	down	0	-279329	-18.0916	279329	down	0	-279329	-18.0916	279329	down	0	-279329	-18.0916	279329	down	1	279329	-279329	-18.0916
LysoPC(18:1(11Z))	12	0	12	12	4	3	12	6.33509		6.45596	5.97612	3.55277	3.21741	5.93702	0	19.1535	-583165	-19.1535	583165	down	18.8091	-1.26968	-0.344461	1.26968	down	19.1049	-1.03432	-0.0486832	1.03432	down	19.3867	1.17538	0.233124	1.17538	up	17.859	-2.45307	-1.29459	2.45307	down	17.9735	-2.26584	-1.18004	2.26584	down	1	583165	-583165	-19.1535
C30 H67 N21 O15 P	9	0	12	12	4	0	10	61.4581		2.5809	2.6173	0.871486		47.1889	0	19.9152	-988690	-19.9152	988690	down	19.7327	-1.13484	-0.182491	1.13484	down	16.043	-14.6431	-3.87215	14.6431	down	14.1439	-54.618	-5.7713	54.618	down	0	-988690	-19.9152	988690	down	20.4349	1.43365	0.519691	1.43365	up	1	988690	-988690	-19.9152
C25 H44 O6	0	0	12	11	0	0	6			11.1886	33.6081			105.064	0	17.8359	-233956	-17.8359	233956	down	16.1373	-3.24589	-1.69861	3.24589	down	9.02507	-449.075	-8.81081	449.075	down	0	-233956	-17.8359	233956	down	0	-233956	-17.8359	233956	down	0	-233956	-17.8359	233956	down	1	233956	-233956	-17.8359
C21 H37 N	11	0	12	11	4	0	12	33.4082		5.79371	32.195	3.18891		8.07274	0	18.3182	-326828	-18.3182	326828	down	16.6093	-3.269	-1.70885	3.269	down	18.4373	1.08611	0.119171	1.08611	up	17.4752	-1.79377	-0.842991	1.79377	down	0	-326828	-18.3182	326828	down	17.3301	-1.98347	-0.98803	1.98347	down	1	326828	-326828	-18.3182
<none>	8	0	12	12	4	0	10	73.9121		3.46067	2.91242	1.02834		47.1565	0	19.8748	-961390	-19.8748	961390	down	19.7736	-1.07264	-0.101166	1.07264	down	16.0826	-13.8538	-3.79221	13.8538	down	12.9959	-117.692	-6.87887	117.692	down	0	-961390	-19.8748	961390	down	20.4461	1.4859	0.571333	1.4859	up	1	961390	-961390	-19.8748
PC(20:0/14:0)	12	0	12	12	0	0	12	3.61981		6.05636	2.94827			4.86904	0	18.3256	-328510	-18.3256	328510	down	18.0605	-1.20174	-0.265125	1.20174	down	18.2932	-1.02268	-0.0323582	1.02268	down	17.9865	-1.26496	-0.339088	1.26496	down	0	-328510	-18.3256	328510	down	0	-328510	-18.3256	328510	down	1	328510	-328510	-18.3256
2-Oxo-4-hydroxy-5-aminovalerate	12	0	12	12	4	0	12	1.07938		0.792895	0.818553	0.665955		1.00678	0	20.1824	-1.18989e+06	-20.1824	1.18989e+06	down	20.0869	-1.06844	-0.0955105	1.06844	down	19.3895	-1.73258	-0.792921	1.73258	down	20.1149	-1.04789	-0.0674839	1.04789	down	0	-1.18989e+06	-20.1824	1.18989e+06	down	20.4353	1.19163	0.252937	1.19163	up	1	1.18989e+06	-1.18989e+06	-20.1824
C44 H86 N2 P3 S	0	0	12	0	0	0	0			4.59095					0	18.8185	-462320	-18.8185	462320	down	0	-462320	-18.8185	462320	down	0	-462320	-18.8185	462320	down	0	-462320	-18.8185	462320	down	0	-462320	-18.8185	462320	down	0	-462320	-18.8185	462320	down	1	462320	-462320	-18.8185
C35 H35 N27 O8 P	0	0	12	12	4	0	10			3.17329	2.91289	0.853221		47.2138	0	19.9142	-988000	-19.9142	988000	down	19.8025	-1.08048	-0.111677	1.08048	down	16.0862	-14.2014	-3.82796	14.2014	down	0	-988000	-19.9142	988000	down	0	-988000	-19.9142	988000	down	20.5027	1.50378	0.588596	1.50378	up	1	988000	-988000	-19.9142
C27 H39 N15 O5	12	3	12	12	0	0	12	4.29935	6.21896	4.18465	4.58174			7.04251	18.2816	19.6447	-2.57234	-1.36308	2.57234	down	19.7572	1.08107	0.112453	1.08107	up	19.441	-1.15166	-0.203709	1.15166	down	19.5319	-1.08135	-0.112837	1.08135	down	0	-819682	-19.6447	819682	down	0	-819682	-19.6447	819682	down	318652	819682	-2.57234	-1.36308
C22 H41 N O2	11	0	11	10	4	0	11	33.1145		34.0391	48.2594	8.79318		33.3666	0	15.8749	-60091	-15.8749	60091	down	14.1875	-3.22076	-1.6874	3.22076	down	15.2263	-1.56764	-0.648597	1.56764	down	15.8322	-1.03	-0.0426388	1.03	down	0	-60091	-15.8749	60091	down	16.9647	2.12857	1.08989	2.12857	up	1	60091	-60091	-15.8749
LysoPE(0:0/22:6(4Z,7Z,10Z,13Z,16Z,19Z))	12	0	12	12	4	3	12	11.3046		5.59048	5.22434	3.67545	3.72429	7.57006	0	18.6939	-424061	-18.6939	424061	down	18.6057	-1.06308	-0.0882473	1.06308	down	19.2168	1.43683	0.522892	1.43683	up	19.2066	1.4267	0.512682	1.4267	up	18.2645	-1.34669	-0.429422	1.34669	down	18.2929	-1.32043	-0.401005	1.32043	down	1	424061	-424061	-18.6939
[truncated: 1,091 more rows]
[truncated: 263 more columns]

## Sheet: Entity Lists
Analysis	Pathway	Entity name	Compound	[BASAL](normalized)	[BQuench](normalized)	[HM14](normalized)	[LPS](normalized)	[P14](normalized)	[QC](normalized)	[SurroQC](normalized)	CAS Number	ChEBI ID	Compound Name	KEGG ID	Mass	Retention Time	HMP ID	Formula	Frequency	Ionization mode	LMP ID
[truncated: 323 more rows]
